# Supplementary material for: Tunable TriPcides suppress virulence factor secretion during Staphylococcus aureus infection and kill dormant cells
Source: Sci Adv. 2026 May 6;12(19):eaec9100. doi: 10.1126/sciadv.aec9100 (PMC13148309; doi:10.1126/sciadv.aec9100)
Supplement: Supplementary file 2 — Data S1 [file sciadv.aec9100_data_s1.zip]

Archive with 1 entries (1 files):
- aec9100_data_s1.xlsx
