# Supplementary material for: Tunable TriPcides suppress virulence factor secretion during Staphylococcus aureus infection and kill dormant cells
Source: Sci Adv. 2026 May 6;12(19):eaec9100. doi: 10.1126/sciadv.aec9100 (PMC13148309; doi:10.1126/sciadv.aec9100)
Supplement: Supplementary file 2 — Data S1 [file sciadv.aec9100_data_s1.zip › aec9100_data_s1.xlsx]

## Sheet: Tn-seqhits
Gene	Start	Stop	TAs	CtrlReads	ExpReads	NormedExpReads	Ratio	PVal	CorrPVal	Description	diffexpressed	Function	NCTC8325_equivalent	gene_symbol
USA300HOU_RS04965	1005850	1006601	75	3000	150283	122653	40.871	6.43e-24	2.29e-21	hypothetical protein	UP	hypothetical protein	SAOUHSC_00938	yjbH
USA300HOU_RS05420	1097387	1097988	51	852	29899	24401.9	28.6084	1.56e-11	1.35e-09	MULTISPECIES: potassium transporter Trk	UP	MULTISPECIES: potassium transporter Trk	SAOUHSC_01034	ktrA
USA300HOU_RS05070	1029566	1030817	147	3976	110653	90309	22.7081	6.19e-37	8.81e-34	ATP synthase	UP	ATP synthase	SAOUHSC_00959	ktrD
USA300HOU_RS04970	1006667	1007003	27	1333	31125	25402.5	19.0431	3.33e-07	1.33e-05	hypothetical protein	UP	hypothetical protein	SAOUHSC_00939	yjbI
USA300HOU_RS00035	9807	10565	66	5168	112372	91712	17.7429	5.8e-10	3.84e-08	MULTISPECIES: carbohydrate kinase	UP	MULTISPECIES: carbohydrate kinase	SAOUHSC_00007	nnrD
USA300HOU_RS09830	1971570	1972081	72	3508	22420	18298	5.2149	4.23e-07	1.62e-05	MULTISPECIES: hypothetical protein	UP	MULTISPECIES: hypothetical protein	SAOUHSC_01971	_01971
USA300HOU_RS02310	484828	486072	128	609	3410	2783.06	4.564	7.9e-17	1.12e-14	sodium-dependent transporter	UP	sodium-dependent transporter		RS08210
USA300HOU_RS09080	1824251	1825124	77	964	4570	3729.79	3.8661	4.29e-09	2.54e-07	adenine methyltransferase	UP	adenine methyltransferase	SAOUHSC_01821	_01821
USA300HOU_RS02795	579097	579416	38	764	3190	2603.51	3.4046	0.00344056	0.0477314	MULTISPECIES: ribonuclease III	UP	MULTISPECIES: ribonuclease III	SAOUHSC_00512	mrnC
USA300HOU_RS08315	1668559	1669818	120	690	2835	2313.77	3.3499	7.73e-15	9.16e-13	DEAD/DEAH box family ATP-dependent RNA helicase	UP	DEAD/DEAH box family ATP-dependent RNA helicase	SAOUHSC_01659	cshB
USA300HOU_RS11235	2201704	2203094	111	648	2623	2140.75	3.3001	4.81e-10	3.34e-08	MULTISPECIES: DEAD/DEAH box family ATP-dependent RNA helicase	UP	MULTISPECIES: DEAD/DEAH box family ATP-dependent RNA helicase	SAOUHSC_02316	cshA
USA300HOU_RS02395	505650	507151	122	4187	16231	13246.9	3.1633	2.78e-09	1.68e-07	glucohydrolase	UP	glucohydrolase	SAOUHSC_00438	treC
USA300HOU_RS08695	1741631	1743653	178	602	2325	1897.54	3.1485	0.0363973	0.292333	MULTISPECIES: GTP pyrophosphokinase	NO	NA	SAOUHSC_01742
USA300HOU_RS14715	2870664	2871875	122	517	1982	1617.6	3.1247	3.7e-06	0.000113057	tRNA uridine(34) 5-carboxymethylaminomethyl synthesis GTPase MnmE	UP	tRNA uridine(34) 5-carboxymethylaminomethyl synthesis GTPase MnmE	SAOUHSC_03053	trmE
USA300HOU_RS02535	531633	532392	71	10776	40973	33439.9	3.103	3.63e-08	1.78e-06	MULTISPECIES: pur operon repressor	UP	MULTISPECIES: pur operon repressor		RS02535
USA300HOU_RS08685	1740245	1741049	77	1338	5028	4103.58	3.0654	4.05e-05	0.000921387	cell wall amidase	UP	cell wall amidase	SAOUHSC_01739	lytH
USA300HOU_RS10325	2044611	2044877	17	8	32	26.1167	3.013	0.931746	1.00762	MULTISPECIES: aspartyl/glutamyl-tRNA(Asn/Gln) amidotransferase subunit C	NO	NA	SAOUHSC_02118
USA300HOU_RS07160	1440996	1441575	59	3037	10923	8914.76	2.9347	0.00103539	0.01712	5-bromo-4-chloroindolyl phosphate hydrolysis protein	UP	5-bromo-4-chloroindolyl phosphate hydrolysis protein	SAOUHSC_01407	xpaC
USA300HOU_RS07085	1427276	1428114	78	307	1098	896.128	2.9128	2.28e-06	7.36e-05	virulence factor B	UP	virulence factor B	SAOUHSC_01391	cvfB
USA300HOU_RS12130	2366396	2366630	22	32	116	94.6729	2.8992	0.513434	1.00762	MULTISPECIES: 30S ribosomal protein S17	NO	NA	SAOUHSC_02503
USA300HOU_RS06500	1316506	1317305	75	497	1764	1439.68	2.8929	0.00255303	0.037045	MULTISPECIES: 2-oxoacid ferredoxin oxidoreductase subunit beta	UP	MULTISPECIES: 2-oxoacid ferredoxin oxidoreductase subunit beta	SAOUHSC_01267	_01267
USA300HOU_RS08160	1644085	1644509	27	42	150	122.422	2.8703	0.844614	1.00762	acetyl-CoA carboxylase biotin carboxyl carrier protein subunit	NO	NA	SAOUHSC_01624
USA300HOU_RS06390	1290023	1290311	25	111	384	313.4	2.8071	0.00870198	0.101428	MULTISPECIES: 50S ribosomal protein L7ae	NO	NA	SAOUHSC_01245
USA300HOU_RS06480	1311597	1313046	106	343	1180	963.052	2.8025	8.02e-09	4.39e-07	ribonuclease Y	UP	ribonuclease Y	SAOUHSC_01263	rny
USA300HOU_RS08865	1775307	1776456	91	378	1277	1042.22	2.7526	9.56e-05	0.0019456	ATP-dependent Clp protease ATP-binding subunit ClpX	UP	ATP-dependent Clp protease ATP-binding subunit ClpX	SAOUHSC_01778	clpX
USA300HOU_RS03635	748034	748833	65	1803	6060	4945.84	2.7422	5.73e-05	0.00124443	LysR family transcriptional regulator	UP	LysR family transcriptional regulator	SAOUHSC_00679	ccpE
USA300HOU_RS08145	1641903	1642238	36	126	423	345.23	2.7262	0.000859224	0.0145454	N utilization substance protein B homolog	UP	N utilization substance protein B homolog	SAOUHSC_01621	nusB
USA300HOU_RS06585	1336367	1336688	25	124	415	338.701	2.7176	0.0932209	0.564086	MULTISPECIES: MerR family transcriptional regulator	NO	NA	SAOUHSC_01285
USA300HOU_RS14710	2868724	2870471	159	920	3061	2498.22	2.7136	5.14e-09	2.98e-07	tRNA uridine(34) 5-carboxymethylaminomethyl synthesis enzyme MnmG	UP	tRNA uridine(34) 5-carboxymethylaminomethyl synthesis enzyme MnmG	SAOUHSC_03052	gidA
USA300HOU_RS06125	1231382	1232069	66	1163	3850	3142.16	2.7003	0.000444912	0.00790832	protein phosphatase	UP	protein phosphatase	SAOUHSC_01186	stp1
USA300HOU_RS02760	569246	571544	193	11825	38902	31749.7	2.6848	4.5e-15	5.56e-13	MULTISPECIES: ATP-dependent Clp protease ATP-binding subunit ClpC	UP	MULTISPECIES: ATP-dependent Clp protease ATP-binding subunit ClpC	SAOUHSC_00505	clpC
USA300HOU_RS08490	1703404	1703908	57	2634	8585	7006.61	2.6594	0.0001035	0.00205842	haloacid dehalogenase	UP	haloacid dehalogenase	SAOUHSC_01696	_01696
USA300HOU_RS02530	530768	531555	70	7327	23695	19338.6	2.6391	0.000192988	0.00363482	MULTISPECIES: 4-diphosphocytidyl-2C-methyl-D-erythritol kinase	UP	MULTISPECIES: 4-diphosphocytidyl-2C-methyl-D-erythritol kinase	RS02530
USA300HOU_RS08115	1635383	1636672	109	109	350	285.651	2.6059	0.144979	0.749674	dihydrolipoyl dehydrogenase	NO	NA	SAOUHSC_01614
USA300HOU_RS07570	1547830	1548443	51	120	385	314.216	2.6051	0.584733	1.00762	MULTISPECIES: cytidylate kinase	NO	NA	SAOUHSC_01496
USA300HOU_RS02055	436389	436909	35	754	2384	1945.69	2.5784	0.00846538	0.0996272	MULTISPECIES: xanthine phosphoribosyltransferase	NO	NA	SAOUHSC_00372
USA300HOU_RS07485	1534127	1535293	112	1794	5648	4609.59	2.5686	8.19e-07	2.92e-05	MULTISPECIES: hypothetical protein	UP	MULTISPECIES: hypothetical protein	SAOUHSC_01480	_01480
USA300HOU_RS00020	3974	5013	95	535	1671	1363.78	2.5462	0.00156509	0.0236761	MULTISPECIES: DNA recombination protein RecF	UP	MULTISPECIES: DNA recombination protein RecF	SAOUHSC_00004	recF
USA300HOU_RS02065	438300	439657	119	845	2635	2150.54	2.5432	5.51e-09	3.13e-07	MULTISPECIES: IMP dehydrogenase	UP	MULTISPECIES: IMP dehydrogenase	SAOUHSC_00374	guaB
USA300HOU_RS02820	581895	582380	39	175	540	440.719	2.5098	0.0768451	0.490017	MULTISPECIES: transcription termination/antitermination protein NusG	NO	NA	SAOUHSC_00517
USA300HOU_RS06195	1245452	1245654	16	14	44	35.9104	2.4607	0.224191	0.951542	MULTISPECIES: acyl carrier protein	NO	NA	SAOUHSC_01201
USA300HOU_RS09425	1903870	1904661	74	1122	3375	2754.49	2.4537	0.000162951	0.00311029	autolysin	UP	autolysin	SAOUHSC_01895	_01895
USA300HOU_RS05630	1135863	1136004	23	220	660	538.656	2.4419	0.194265	0.885401	hypothetical protein	NO	NA
USA300HOU_RS01920	416847	417027	15	143	418	341.149	2.376	0.081359	0.509659	MULTISPECIES: hypothetical protein	NO	NA	SAOUHSC_00345
USA300HOU_RS12635	2454545	2455701	95	3106	8993	7339.6	2.3626	1.35e-06	4.58e-05	lysostaphin resistance protein A	UP	lysostaphin resistance protein A	SAOUHSC_02611	lyrA
USA300HOU_RS11050	2164561	2165015	42	163	469	382.772	2.3401	0.0331298	0.277938	MULTISPECIES: tRNA threonylcarbamoyladenosine biosynthesis protein TsaE	NO	NA	SAOUHSC_02280
USA300HOU_RS08360	1679213	1680045	76	123	350	285.651	2.3117	0.719018	1.00762	GTPase Era	NO	NA	SAOUHSC_01668
USA300HOU_RS02060	436983	438172	125	3567	10060	8210.43	2.3014	7.16e-06	0.000207784	xanthine permease	UP	xanthine permease	SAOUHSC_00373	pbuX
USA300HOU_RS06495	1314793	1316419	152	961	2688	2193.8	2.2815	8.87e-06	0.000249754	2-oxoglutarate ferredoxin oxidoreductase subunit alpha	UP	2-oxoglutarate ferredoxin oxidoreductase subunit alpha	SAOUHSC_01266	_1266
USA300HOU_RS04655	934836	935038	19	230	638	520.701	2.2584	0.213759	0.928137	MULTISPECIES: hypothetical protein	NO	NA	SAOUHSC_00876
USA300HOU_RS13060	2537303	2537429	13	804	2213	1806.13	2.2449	0.608016	1.00762	hypothetical protein	NO	NA
USA300HOU_RS11330	2217786	2218183	34	642	1762	1438.05	2.238	0.0175762	0.172368	hypothetical protein	NO	NA	SAOUHSC_02335
USA300HOU_RS04640	932732	932945	17	254	698	569.67	2.2379	0.147815	0.760192	MULTISPECIES: hypothetical protein	NO	NA	SAOUHSC_00873
USA300HOU_RS02930	609200	609638	40	402	1084	884.702	2.1978	0.0329742	0.277452	MULTISPECIES: tRNA-specific adenosine deaminase	NO	NA	SAOUHSC_00541
USA300HOU_RS09005	1805406	1807043	143	901	2360	1926.1	2.1365	0.917182	1.00762	MULTISPECIES: pyruvate kinase	NO	NA	SAOUHSC_01806
USA300HOU_RS05300	1073411	1073837	31	390	1006	821.043	2.1024	0.111447	0.629103	5-(carboxyamino)imidazole ribonucleotide mutase	NO	NA	SAOUHSC_01008
USA300HOU_RS06400	1292881	1293164	32	90	232	189.346	2.0917	0.195841	0.89009	MULTISPECIES: ribosome-binding factor A	NO	NA	SAOUHSC_01247
USA300HOU_RS10360	2053617	2054802	94	2022	5162	4212.95	2.083	0.000644351	0.011174	MULTISPECIES: adenylosuccinate lyase	UP	MULTISPECIES: adenylosuccinate lyase	SAOUHSC_02126	purB
USA300HOU_RS14225	2764242	2764320	13	650	1654	1349.91	2.0751	0.355638	1.00762	hypothetical protein	NO	NA
USA300HOU_RS03250	674845	675507	64	2711	6883	5617.53	2.0717	0.00140579	0.0220888	haloacid dehalogenase	UP	haloacid dehalogenase	SAOUHSC_00615	_00615
USA300HOU_RS04065	830285	830803	46	1562	3922	3200.92	2.0486	0.0166662	0.165152	MULTISPECIES: ribosomal subunit interface protein	NO	NA	SAOUHSC_00767
USA300HOU_RS05635	1135978	1136139	13	54	136	110.996	2.0363	0.299121	1.00762	MULTISPECIES: 50S ribosomal protein L32	NO	NA
USA300HOU_RS13065	2537549	2537632	11	628	1568	1279.72	2.0361	0.0761532	0.486696	MULTISPECIES: hypothetical protein	NO	NA	SAOUHSC_02702
USA300HOU_RS02615	546583	547076	58	109	272	221.992	2.0272	0.0188188	0.182665	MULTISPECIES: hypoxanthine-guanine phosphoribosyltransferase	NO	NA	SAOUHSC_00485
USA300HOU_RS11570	2260332	2261189	75	5793	14347	11709.2	2.0211	0.000282185	0.00514445	MULTISPECIES: mannose-6-phosphate isomerase	UP	MULTISPECIES: mannose-6-phosphate isomerase	SAOUHSC_02385	manA
USA300HOU_RS12440	2415393	2416120	77	3272	8102	6612.41	2.0206	0.000183717	0.00348328	CHAP domain-containing protein	UP	CHAP domain-containing protein	SAOUHSC_02571	ssaA
USA300HOU_RS08165	1645046	1645545	43	290	716	584.36	2.0115	0.182903	0.85495	MULTISPECIES: elongation factor P	NO	NA	SAOUHSC_01625
USA300HOU_RS05105	1035297	1035439	13	397	973	794.11	1.9978	0.100559	0.596216	MULTISPECIES: hypothetical protein	NO	NA
USA300HOU_RS03265	677146	677819	84	2376	5796	4730.38	1.9905	0.00104255	0.0171389	membrane protein	UP	membrane protein	SAOUHSC_00618	_00618
USA300HOU_RS14130	2744316	2745706	106	6802	16575	13527.6	1.9886	3.55e-05	0.000821336	MULTISPECIES: malate:quinone oxidoreductase	UP	MULTISPECIES: malate:quinone oxidoreductase	SAOUHSC_02927	lqo
USA300HOU_RS05250	1062770	1063208	43	763	1859	1517.22	1.9872	0.00685306	0.0854829	MULTISPECIES: hypothetical protein	NO	NA	SAOUHSC_00996
USA300HOU_RS06925	1395488	1397828	267	8573	20799	16975	1.9799	3.46e-10	2.52e-08	phosphatidylglycerol lysyltransferase	UP	phosphatidylglycerol lysyltransferase	SAOUHSC_01359	mprF
USA300HOU_RS08155	1642759	1644029	102	148	360	293.813	1.9786	0.51718	1.00762	acetyl-CoA carboxylase biotin carboxylase subunit	NO	NA	SAOUHSC_01623
USA300HOU_RS08370	1680505	1680826	41	590	1413	1153.21	1.953	0.013938	0.145519	MULTISPECIES: diacylglycerol kinase	NO	NA	SAOUHSC_01671
USA300HOU_RS05065	1027284	1029425	180	7332	17541	14316	1.9524	1.74e-05	0.0004427	Serine protease HtrA-like	UP	Serine protease HtrA-like	SAOUHSC_00958	htrA2
USA300HOU_RS04950	1001706	1002380	56	3774	9012	7355.11	1.9486	0.0223614	0.211281	adaptor protein MecA	NO	NA	SAOUHSC_00935
USA300HOU_RS06490	1313810	1314549	64	418	992	809.617	1.9346	0.0238639	0.223211	MULTISPECIES: metallophosphoesterase	NO	NA	SAOUHSC_01265
USA300HOU_RS12610	2448556	2449716	99	3049	7178	5858.3	1.9211	9.63e-05	0.0019456	imidazolonepropionase	UP	imidazolonepropionase	SAOUHSC_02606	hutI
USA300HOU_RS08610	1722341	1722569	23	23	55	44.888	1.912	0.962451	1.00762	MULTISPECIES: hypothetical protein	NO	NA	SAOUHSC_01721
USA300HOU_RS08075	1627118	1628423	108	188	440	359.104	1.9053	0.484991	1.00762	MULTISPECIES: phosphogluconate dehydrogenase (NADP(+)-dependent decarboxylating)	NO	NA	SAOUHSC_01605
USA300HOU_RS13940	2712235	2712874	41	2108	4881	3983.61	1.8893	0.0209253	0.200375	MULTISPECIES: transglycosylase IsaA	NO	NA	SAOUHSC_02887
USA300HOU_RS08780	1758844	1759279	45	1982	4584	3741.21	1.8871	0.00645063	0.0811752	DUF4930 domain-containing protein	NO	NA	SAOUHSC_01761
USA300HOU_RS08690	1741100	1741501	37	899	2059	1680.44	1.8683	0.000698817	0.0120451	MULTISPECIES: D-tyrosyl-tRNA(Tyr) deacylase	UP	MULTISPECIES: D-tyrosyl-tRNA(Tyr) deacylase	SAOUHSC_01741	dtd
USA300HOU_RS11460	2239685	2239994	24	555	1271	1037.32	1.8675	0.129499	0.699804	MULTISPECIES: HxlR family transcriptional regulator	NO	NA	SAOUHSC_02364
USA300HOU_RS07155	1440690	1440930	23	1479	3375	2754.49	1.8618	0.11877	0.657165	acylphosphatase	NO	NA
USA300HOU_RS05990	1200209	1200765	40	426	966	788.397	1.8487	0.100627	0.596216	MULTISPECIES: cell division protein DivIVA	NO	NA	SAOUHSC_01158
USA300HOU_RS04585	924770	925121	37	1098	2469	2015.06	1.8345	0.040976	0.312226	hypothetical protein	NO	NA	SAOUHSC_00862
USA300HOU_RS09085	1825306	1825742	35	1525	3407	2780.61	1.8228	0.000616079	0.0107492	2-Cys peroxiredoxin	UP	2-Cys peroxiredoxin	SAOUHSC_01822	tpx
USA300HOU_RS05535	1117793	1119518	143	3489	7790	6357.78	1.822	7.55e-07	2.75e-05	MULTISPECIES: GTP-binding protein	UP	MULTISPECIES: GTP-binding protein	SAOUHSC_01058	typA
USA300HOU_RS04145	848912	849751	83	2679	5978	4878.92	1.8209	0.000941517	0.0156589	MULTISPECIES: RNase adaptor protein RapZ	UP	MULTISPECIES: RNase adaptor protein RapZ	SAOUHSC_00787	_00787
USA300HOU_RS05620	1134122	1135166	103	2098	4671	3812.22	1.8167	0.00134279	0.0212161	hypothetical protein	UP	hypothetical protein	SAOUHSC_01076	_01076
USA300HOU_RS06455	1306774	1307529	69	3442	7640	6235.35	1.8113	0.0111456	0.123339	MULTISPECIES: hypothetical protein	NO	NA	SAOUHSC_01258
USA300HOU_RS02785	577029	577612	45	160	353	288.1	1.7956	0.610567	1.00762	MULTISPECIES: serine acetyltransferase	NO	NA	SAOUHSC_00510
USA300HOU_RS12145	2367336	2367925	46	69	152	124.054	1.7865	0.471423	1.00762	MULTISPECIES: 30S ribosomal protein S3	NO	NA
USA300HOU_RS01945	419575	419768	24	179	384	313.4	1.7467	0.949968	1.00762	MULTISPECIES: 30S ribosomal protein S18	NO	NA	SAOUHSC_00350
USA300HOU_RS05700	1149626	1150494	72	1367	2918	2381.51	1.7416	0.0557081	0.397078	ribonuclease HIII	NO	NA	SAOUHSC_01095
USA300HOU_RS08940	1788554	1789487	89	758	1618	1320.52	1.7411	0.137311	0.72857	MULTISPECIES: glyceraldehyde-3-phosphate dehydrogenase	NO	NA	SAOUHSC_01794
USA300HOU_RS06150	1236875	1237036	16	192	410	334.62	1.739	0.484687	1.00762	MULTISPECIES: 50S ribosomal protein L28	NO	NA
USA300HOU_RS10485	2077300	2078114	84	799	1695	1383.37	1.7305	0.0408636	0.312226	MULTISPECIES: ABC transporter ATP-binding protein	NO	NA	SAOUHSC_02152
USA300HOU_RS02605	544700	545052	29	2456	5202	4245.59	1.7284	0.11267	0.632019	MULTISPECIES: RNA-binding protein S1	NO	NA	SAOUHSC_00483
USA300HOU_RS07190	1447273	1447981	67	1671	3514	2867.94	1.7159	0.00384351	0.0520521	hypothetical protein	NO	NA	SAOUHSC_01413
USA300HOU_RS05030	1019188	1019655	38	1404	2946	2404.37	1.712	0.0210819	0.201198	hypothetical protein	NO	NA	SAOUHSC_00951
USA300HOU_RS09515	1919567	1919996	40	614	1277	1042.22	1.6963	0.0288362	0.257894	nucleoside triphosphatase YtkD	NO	NA	SAOUHSC_01913
USA300HOU_RS09845	1974421	1977159	230	5054	10504	8572.8	1.6961	2.57e-05	0.000630217	DNA double-strand break repair Rad50 ATPase	UP	DNA double-strand break repair Rad50 ATPase	SAOUHSC_01974	_01974
USA300HOU_RS05310	1075052	1075671	64	1086	2256	1841.23	1.6948	0.0508623	0.374747	phosphoribosylaminoimidazolesuccinocarboxamide synthase	NO	NA	SAOUHSC_01010
USA300HOU_RS05335	1080301	1081253	81	1378	2853	2328.46	1.6892	0.00375293	0.0513072	phosphoribosylformylglycinamidine cyclo-ligase	NO	NA	SAOUHSC_01015
USA300HOU_RS03555	731382	731848	41	1250	2587	2111.37	1.6885	0.131741	0.704268	acetyltransferase	NO	NA	SAOUHSC_00663
USA300HOU_RS14365	2792757	2795540	253	15285	31594	25785.3	1.6869	7.76e-06	0.000222847	phage infection protein	UP	phage infection protein	SAOUHSC_02978	_02978
USA300HOU_RS06815	1369000	1369568	51	130	268	218.727	1.6773	0.222904	0.94759	MULTISPECIES: LexA repressor	NO	NA
USA300HOU_RS06270	1261998	1262847	59	251	509	415.418	1.6525	0.0916162	0.557937	MULTISPECIES: succinyl-CoA ligase subunit alpha	NO	NA	SAOUHSC_01218
USA300HOU_RS08870	1776716	1777935	91	1236	2503	2042.81	1.6522	0.00529092	0.0680877	MULTISPECIES: trigger factor	NO	NA	SAOUHSC_01779
USA300HOU_RS10480	2076551	2077245	82	1478	2991	2441.09	1.6512	0.0655293	0.436486	MULTISPECIES: membrane protein	NO	NA	SAOUHSC_02151
USA300HOU_RS05000	1010641	1011933	127	4548	9112	7436.72	1.635	0.00979779	0.110575	magnesium transporter	NO	NA	SAOUHSC_00945
USA300HOU_RS03655	750909	751534	70	3264	6508	5311.48	1.6271	0.0326701	0.277452	MULTISPECIES: hypothetical protein	NO	NA	SAOUHSC_00683
USA300HOU_RS01925	417091	418106	95	2159	4295	3505.35	1.6233	0.00293838	0.0417838	MULTISPECIES: GTP-binding protein YchF	UP	MULTISPECIES: GTP-binding protein YchF	SAOUHSC_00346	ychF
USA300HOU_RS04220	864726	865401	59	2165	4305	3513.51	1.6226	0.13871	0.733097	carboxylesterase	NO	NA	SAOUHSC_00802
USA300HOU_RS09850	1977289	1978411	108	3549	7055	5757.91	1.6222	0.0138932	0.145519	MULTISPECIES: DNA repair exonuclease	NO	NA	SAOUHSC_01975
USA300HOU_RS04600	926040	926758	73	4077	8037	6559.36	1.6087	0.217467	0.939646	MULTISPECIES: protein NagD	NO	NA	SAOUHSC_00865
USA300HOU_RS10955	2147217	2147333	10	162	320	261.167	1.6084	0.381069	1.00762	MULTISPECIES: delta-hemolysin	NO	NA	SAOUHSC_02260
USA300HOU_RS08270	1659892	1661264	154	3561	7017	5726.9	1.6081	0.00201944	0.029758	MULTISPECIES: rhomboid family intramembrane serine protease	UP	MULTISPECIES: rhomboid family intramembrane serine protease	SAOUHSC_01649	_01649
USA300HOU_RS02455	520086	520625	51	85	168	137.113	1.606	0.78837	1.00762	MULTISPECIES: thymidylate kinase	NO	NA	SAOUHSC_00451
USA300HOU_RS05305	1073904	1074939	86	1644	3232	2637.78	1.6041	0.0139686	0.145519	5-(carboxyamino)imidazole ribonucleotide synthase	NO	NA	SAOUHSC_01009
USA300HOU_RS07550	1545954	1547059	85	3540	6941	5664.87	1.6001	0.00503043	0.0659287	30S ribosomal protein S1	NO	NA	SAOUHSC_01493
USA300HOU_RS08290	1664544	1665103	48	977	1898	1549.04	1.5849	0.0241945	0.224134	MULTISPECIES: superoxide dismutase	NO	NA	SAOUHSC_01653
USA300HOU_RS04590	925229	925469	27	511	991	808.801	1.5816	0.129921	0.699804	MULTISPECIES: hypothetical protein	NO	NA	SAOUHSC_00863
USA300HOU_RS14140	2746488	2747975	135	1345	2607	2127.69	1.5815	0.0349338	0.285237	MULTISPECIES: acetyl-CoA synthetase	NO	NA	SAOUHSC_02929
USA300HOU_RS02975	627305	627923	49	1676	3247	2650.03	1.5808	0.220115	0.941362	bacillithiol biosynthesis deacetylase BshB2	NO	NA	SAOUHSC_00550
USA300HOU_RS01715	376827	376908	9	278	538	439.087	1.5774	0.536289	1.00762	hypothetical protein	NO	NA	SAOUHSC_00303
USA300HOU_RS04100	837279	837483	27	1507	2906	2371.72	1.5734	0.206522	0.917047	hypothetical protein	NO	NA	SAOUHSC_00775
USA300HOU_RS00015	3722	3918	16	98	189	154.252	1.5682	0.0672107	0.445565	MULTISPECIES: RNA-binding protein	NO	NA	SAOUHSC_00003
USA300HOU_RS09870	1980960	1981384	39	902	1723	1406.22	1.5584	0.117749	0.652786	transcriptional regulator	NO	NA	SAOUHSC_01979
USA300HOU_RS10365	2055757	2056838	116	4986	9494	7748.49	1.5539	0.0301763	0.267109	staphopain A	NO	NA	SAOUHSC_02127
USA300HOU_RS09165	1839933	1840477	58	64	122	99.5698	1.5472	0.775017	1.00762	1-acyl-sn-glycerol-3-phosphate acyltransferase	NO	NA
USA300HOU_RS11335	2218292	2218688	43	54	103	84.063	1.5466	0.12013	0.660912	MULTISPECIES: beta-hydroxyacyl-ACP dehydratase	NO	NA	SAOUHSC_02336
USA300HOU_RS06805	1367559	1367649	13	354	671	547.634	1.5454	0.218094	0.939646	hypothetical protein	NO	NA
USA300HOU_RS04995	1009761	1010545	87	3988	7550	6161.9	1.545	0.0462953	0.345574	RNA pseudouridine synthase	NO	NA	SAOUHSC_00944
USA300HOU_RS02870	594395	594781	40	77	146	119.157	1.5405	0.638634	1.00762	MULTISPECIES: 30S ribosomal protein S7	NO	NA	SAOUHSC_00528
USA300HOU_RS06265	1260849	1261876	84	236	446	364.001	1.5401	0.111267	0.629103	succinyl-CoA ligase subunit beta	NO	NA	SAOUHSC_01216
USA300HOU_RS10450	2072083	2072240	20	943	1777	1450.29	1.5374	0.155512	0.788385	MULTISPECIES: hypothetical protein	NO	NA	SAOUHSC_02145
USA300HOU_RS09430	1904988	1905179	19	988	1853	1512.32	1.5302	0.152472	0.779908	MULTISPECIES: hypothetical protein	NO	NA
USA300HOU_RS02020	429327	429850	39	2561	4798	3915.87	1.5288	0.202568	0.908681	MULTISPECIES: alkyl hydroperoxide reductase subunit C	NO	NA	SAOUHSC_00365
USA300HOU_RS07540	1543408	1544278	80	462	861	702.702	1.5199	0.273663	1.00762	glycerol-3-phosphate dehydrogenase (NAD(P)(+))	NO	NA	SAOUHSC_01491
USA300HOU_RS00430	92673	92904	22	984	1828	1491.91	1.5156	0.20913	0.920688	hypothetical protein	NO	NA	SAOUHSC_00034
USA300HOU_RS06345	1277444	1277949	36	73	136	110.996	1.5135	0.673542	1.00762	MULTISPECIES: ribosome recycling factor	NO	NA
USA300HOU_RS06105	1227548	1228004	38	559	1037	846.343	1.5131	0.0816352	0.510265	peptide deformylase	NO	NA	SAOUHSC_01182
USA300HOU_RS05380	1088591	1089799	136	2211	4095	3342.12	1.5114	0.00875256	0.101601	MULTISPECIES: hypothetical protein	NO	NA	SAOUHSC_01025
USA300HOU_RS08340	1675101	1675859	67	1641	3036	2477.82	1.5096	0.0410593	0.312226	phosphoenolpyruvate synthetase regulatory protein	NO	NA	SAOUHSC_01664
USA300HOU_RS11185	2190258	2190580	27	24	45	36.7266	1.5091	0.248687	1.00762	holo-ACP synthase	NO	NA	SAOUHSC_02306
USA300HOU_RS06055	1216843	1217402	56	215	398	324.826	1.5085	0.0322127	0.276776	orotate phosphoribosyltransferase	NO	NA	SAOUHSC_01172
USA300HOU_RS05330	1078865	1080226	118	2806	5185	4231.72	1.5079	0.0277513	0.248974	amidophosphoribosyltransferase	NO	NA	SAOUHSC_01014
USA300HOU_RS05340	1081338	1081846	55	1486	2742	2237.87	1.5056	0.0257395	0.234626	phosphoribosylglycinamide formyltransferase	NO	NA
USA300HOU_RS02830	583245	583890	53	132	244	199.14	1.5048	0.0454417	0.341148	MULTISPECIES: 50S ribosomal protein L1	NO	NA	SAOUHSC_00519
USA300HOU_RS04330	884339	884554	23	697	1285	1048.75	1.5039	0.222492	0.947473	MULTISPECIES: hypothetical protein	NO	NA	SAOUHSC_00826
USA300HOU_RS08800	1761615	1761713	12	255	470	383.589	1.5023	0.664869	1.00762	hypothetical protein	NO	NA
USA300HOU_RS08900	1780249	1780407	15	185	341	278.306	1.5016	0.739322	1.00762	MULTISPECIES: 50S ribosomal protein L35	NO	NA
USA300HOU_RS13820	2683117	2684203	86	165	304	248.108	1.5007	0.423493	1.00762	MULTISPECIES: hydroxymethylglutaryl-CoA synthase	NO	NA	SAOUHSC_02860
USA300HOU_RS02290	482444	482663	33	3024	5511	4497.78	1.4872	0.171973	0.831115	membrane protein	NO	NA
USA300HOU_RS02980	627982	628307	27	1321	2397	1956.3	1.4806	0.21286	0.927064	hypothetical protein	NO	NA	SAOUHSC_00551
USA300HOU_RS03630	747266	747861	65	4732	8583	7004.98	1.4802	0.0679445	0.448251	MULTISPECIES: hypothetical protein	NO	NA	SAOUHSC_00678
USA300HOU_RS06180	1243592	1244435	65	87	158	128.951	1.4767	0.707336	1.00762	MULTISPECIES: malonyl CoA-ACP transacylase	NO	NA	SAOUHSC_01198
USA300HOU_RS07460	1530174	1531226	102	1057	1904	1553.94	1.4697	0.0328175	0.277452	N-acetyl-alpha-D-glucosaminyl L-malate synthase BshA	NO	NA	SAOUHSC_01475
USA300HOU_RS00855	185465	186587	99	5827	10417	8501.79	1.459	0.0682464	0.448251	glycosyltransferase WbuB	NO	NA	SAOUHSC_00125
USA300HOU_RS06825	1370131	1370342	19	682	1216	992.433	1.4545	0.236949	0.97523	hypothetical protein	NO	NA
USA300HOU_RS14680	2864640	2864817	12	521	929	758.2	1.4544	0.582868	1.00762	MULTISPECIES: cold-shock protein	NO	NA
USA300HOU_RS05495	1110425	1111171	88	1606	2862	2335.81	1.4541	0.0115447	0.126768	MULTISPECIES: spermidine/putrescine ABC transporter permease	NO	NA
USA300HOU_RS02940	610709	611235	47	502	886	723.105	1.4396	0.166059	0.811463	MULTISPECIES: FMN-dependent NADPH-azoreductase	NO	NA	SAOUHSC_00543
USA300HOU_RS02800	579459	580149	59	3257	5740	4684.68	1.4382	0.173258	0.833748	23S rRNA (guanosine(2251)-2\'-O)-methyltransferase RlmB	NO	NA	SAOUHSC_00513
USA300HOU_RS05490	1109616	1110362	97	2405	4238	3458.83	1.438	0.0350613	0.285237	spermidine/putrescine ABC transporter permease	NO	NA
USA300HOU_RS08725	1751202	1752149	88	2306	4056	3310.29	1.4353	0.179549	0.84403	MULTISPECIES: tRNA preQ1(34) S-adenosylmethionine ribosyltransferase-isomerase QueA	NO	NA	SAOUHSC_01749
USA300HOU_RS06405	1293391	1294227	82	2149	3779	3084.22	1.435	0.0382558	0.299424	MULTISPECIES: tRNA pseudouridine(55) synthase TruB	NO	NA	SAOUHSC_01248
USA300HOU_RS05035	1019831	1020932	121	1153	2027	1654.33	1.4344	0.0347538	0.284841	glycolipid permease LtaA	NO	NA	SAOUHSC_00952
USA300HOU_RS08410	1687057	1687748	59	1905	3348	2732.46	1.4341	0.207771	0.917714	16S rRNA (uracil(1498)-N(3))-methyltransferase	NO	NA	SAOUHSC_01680
USA300HOU_RS11890	2331964	2332420	42	1334	2339	1908.97	1.4307	0.163886	0.806386	MULTISPECIES: galactose-6-phosphate isomerase subunit LacB	NO	NA	SAOUHSC_02454
USA300HOU_RS05345	1081934	1083309	126	2489	4358	3556.76	1.4288	0.0400431	0.308625	bifunctional phosphoribosylaminoimidazolecarboxamide formyltransferase/inosine monophosphate cyclohydrolase	NO	NA	SAOUHSC_01017
USA300HOU_RS03965	811678	811820	18	98	172	140.377	1.4281	0.340732	1.00762	hypothetical protein	NO	NA	SAOUHSC_00745
USA300HOU_RS13800	2680218	2680313	9	194	339	276.673	1.424	0.507582	1.00762	hypothetical protein	NO	NA
USA300HOU_RS02835	584208	584656	41	56	98	79.9823	1.4207	0.720066	1.00762	MULTISPECIES: 50S ribosomal protein L10	NO	NA	SAOUHSC_00520
USA300HOU_RS12745	2474931	2476212	130	8223	14286	11659.5	1.4179	0.035103	0.285237	MULTISPECIES: hypothetical protein	NO	NA	SAOUHSC_02635
USA300HOU_RS03750	767631	768021	31	1699	2943	2401.92	1.4135	0.455517	1.00762	hypothetical protein	NO	NA	SAOUHSC_00702
USA300HOU_RS01720	377056	377991	80	6038	10418	8502.61	1.4081	0.0589016	0.413526	luciferase	NO	NA	SAOUHSC_00304
USA300HOU_RS05100	1034125	1035038	80	1226	2114	1725.33	1.407	0.0271842	0.24647	lipoate--protein ligase A	NO	NA
USA300HOU_RS06190	1245329	1245411	13	370	637	519.885	1.404	0.572619	1.00762	hypothetical protein	NO	NA
USA300HOU_RS00845	183101	184167	149	10056	17273	14097.3	1.4018	0.0405799	0.311076	capsular polysaccharide biosynthesis protein	NO	NA	SAOUHSC_00123
USA300HOU_RS03790	775052	776163	92	3600	6182	5045.41	1.4014	0.0989309	0.589852	N-acetylglucosamine-6-phosphate deacetylase	NO	NA	SAOUHSC_00710
USA300HOU_RS07590	1551058	1552427	82	1018	1746	1424.99	1.3994	0.0201908	0.194549	elastin-binding protein EbpS	NO	NA	SAOUHSC_01501
USA300HOU_RS00850	184260	185389	156	11066	18949	15465.1	1.3975	0.00792245	0.0958785	capsular polysaccharide biosynthesis protein	NO	NA	SAOUHSC_00124
USA300HOU_RS08280	1662086	1662210	9	398	682	556.612	1.3975	0.331137	1.00762	MULTISPECIES: 50S ribosomal protein L33	NO	NA	SAOUHSC_01651
USA300HOU_RS03960	811294	811366	7	271	464	378.692	1.3959	0.317599	1.00762	hypothetical protein	NO	NA	SAOUHSC_00744
USA300HOU_RS12630	2453296	2454153	67	1925	3291	2685.94	1.3951	0.0534208	0.388565	formimidoylglutamase	NO	NA	SAOUHSC_02610
USA300HOU_RS00835	181329	181911	52	3181	5429	4430.86	1.3928	0.190181	0.872529	O-acetyltransferase	NO	NA	SAOUHSC_00121
USA300HOU_RS05320	1076001	1076604	60	1425	2429	1982.42	1.3909	0.285368	1.00762	phosphoribosylformylglycinamidine synthase subunit PurQ	NO	NA	SAOUHSC_01012
USA300HOU_RS10170	2018140	2018871	79	4936	8411	6864.6	1.3906	0.0971478	0.58166	monofunctional glycosyltransferase	NO	NA	SAOUHSC_02012
USA300HOU_RS07185	1445425	1447164	163	5339	9097	7424.48	1.3905	0.0228039	0.214749	hypothetical protein	NO	NA	SAOUHSC_01412
USA300HOU_RS02880	597308	598413	77	161	274	223.624	1.3866	0.0448702	0.33849	MULTISPECIES: elongation factor Tu	NO	NA	SAOUHSC_00530
USA300HOU_RS06320	1274429	1274503	5	87	148	120.79	1.384	0.528359	1.00762	hypothetical protein	NO	NA
USA300HOU_RS11320	2216129	2216761	40	1742	2951	2408.45	1.3824	0.230873	0.964173	transglycosylase SceD	NO	NA
USA300HOU_RS11830	2319489	2319955	33	3101	5252	4286.4	1.3821	0.317141	1.00762	MULTISPECIES: alkaline shock protein 23	NO	NA	SAOUHSC_02441
USA300HOU_RS13560	2635948	2636025	11	421	713	581.912	1.3813	0.572813	1.00762	hypothetical protein	NO	NA
USA300HOU_RS08440	1693672	1694721	105	2778	4701	3836.7	1.381	0.0878162	0.539741	coproporphyrinogen III oxidase	NO	NA	SAOUHSC_01686
USA300HOU_RS04675	939153	940382	131	7191	12161	9925.15	1.3802	0.0687854	0.4498	MULTISPECIES: sodium:proton antiporter	NO	NA	SAOUHSC_00880
USA300HOU_RS05600	1132284	1132509	25	1392	2350	1917.94	1.3776	0.168295	0.820982	MULTISPECIES: hypothetical protein	NO	NA	SAOUHSC_01072
USA300HOU_RS09300	1871959	1873275	111	4534	7653	6245.96	1.3775	0.0133423	0.142118	dipeptidase PepV	NO	NA	SAOUHSC_01868
USA300HOU_RS02635	551912	552654	62	184	311	253.821	1.3774	0.570056	1.00762	dihydropteroate synthase	NO	NA	SAOUHSC_00489
USA300HOU_RS04375	890169	890503	29	152	257	209.75	1.3774	0.617511	1.00762	glycine cleavage system protein H	NO	NA	SAOUHSC_00836
USA300HOU_RS04580	923731	924578	74	852	1438	1173.62	1.377	0.510378	1.00762	MULTISPECIES: lipoyl synthase	NO	NA	SAOUHSC_00861
USA300HOU_RS06870	1381160	1383694	223	523	880	718.208	1.3725	0.364365	1.00762	aconitate hydratase	NO	NA	SAOUHSC_01347
USA300HOU_RS01710	375563	376686	75	3268	5485	4476.56	1.3697	0.11568	0.645085	NADH-dependent flavin oxidoreductase	NO	NA	SAOUHSC_00302
USA300HOU_RS00010	2218	3259	87	149	250	204.036	1.3669	0.912778	1.00762	MULTISPECIES: DNA polymerase III subunit beta	NO	NA	SAOUHSC_00002
USA300HOU_RS05350	1083429	1084588	95	2478	4149	3386.19	1.3664	0.241344	0.986181	phosphoribosylamine--glycine ligase	NO	NA	SAOUHSC_01018
USA300HOU_RS08135	1640323	1640499	15	50	84	68.5563	1.3638	0.867817	1.00762	MULTISPECIES: exodeoxyribonuclease 7 small subunit	NO	NA	SAOUHSC_01619
USA300HOU_RS04135	847089	847967	72	238	398	324.826	1.3633	0.102364	0.600253	MULTISPECIES: thioredoxin reductase	NO	NA	SAOUHSC_00785
USA300HOU_RS14550	2839904	2840651	55	2544	4249	3467.8	1.363	0.200747	0.906228	ATP phosphoribosyltransferase regulatory subunit	NO	NA	SAOUHSC_03015
USA300HOU_RS05500	1111237	1112236	98	2453	4093	3340.49	1.3616	0.176551	0.839649	spermidine/putrescine ABC transporter substrate-binding protein	NO	NA	SAOUHSC_01049
USA300HOU_RS08450	1695380	1697092	157	987	1646	1343.38	1.3607	0.0376994	0.298655	elongation factor 4	NO	NA	SAOUHSC_01688
USA300HOU_RS11900	2333284	2333981	54	1197	1996	1629.03	1.3606	0.142685	0.742473	DeoR family transcriptional regulator	NO	NA	SAOUHSC_02456
USA300HOU_RS06035	1210517	1211706	97	314	522	426.028	1.3556	0.823405	1.00762	MULTISPECIES: dihydroorotase	NO	NA	SAOUHSC_01168
USA300HOU_RS03830	783294	783831	72	3387	5625	4590.82	1.3553	0.106022	0.61286	MULTISPECIES: membrane protein	NO	NA	SAOUHSC_00718
USA300HOU_RS02015	427832	429244	97	6898	11333	9249.38	1.3408	0.144197	0.74835	alkyl hydroperoxide reductase subunit F	NO	NA	SAOUHSC_00364
USA300HOU_RS01625	355434	356656	119	5758	9446	7709.31	1.3388	0.0436157	0.329902	branched-chain amino acid transporter II carrier protein	NO	NA	SAOUHSC_00282
USA300HOU_RS07390	1514694	1515765	93	2346	3847	3139.71	1.3382	0.161314	0.80206	RNA methyltransferase	NO	NA	SAOUHSC_01460
USA300HOU_RS02520	529222	530029	75	403	661	539.472	1.3378	0.28721	1.00762	16S rRNA (adenine(1518)-N(6)/adenine(1519)-N(6))-dimethyltransferase	NO	NA	SAOUHSC_00464
USA300HOU_RS10600	2092024	2092136	14	602	987	805.536	1.3375	0.345966	1.00762	MULTISPECIES: hypothetical protein	NO	NA	SAOUHSC_02179
USA300HOU_RS00085	22520	23692	110	4207	6881	5615.9	1.3348	0.22075	0.94266	adenylosuccinate synthetase	NO	NA	SAOUHSC_00019
USA300HOU_RS06120	1230316	1231316	74	2760	4508	3679.19	1.3329	0.0903772	0.55395	23S rRNA (adenine(2503)-C(2))-methyltransferase RlmN	NO	NA	SAOUHSC_01185
USA300HOU_RS05915	1184285	1185741	126	3465	5654	4614.49	1.3316	0.104363	0.608574	bacillithiol biosynthesis cysteine-adding enzyme BshC	NO	NA	SAOUHSC_01139/SAOUHSC_01141
USA300HOU_RS14590	2847881	2848781	78	2513	4088	3336.4	1.3275	0.128678	0.69707	lactonase drp35	NO	NA	SAOUHSC_03023
USA300HOU_RS04130	845605	846945	140	915	1487	1213.61	1.326	0.0109912	0.122105	hypothetical protein	NO	NA	SAOUHSC_00784
USA300HOU_RS06030	1209603	1210423	78	258	419	341.965	1.3242	0.458195	1.00762	aspartate carbamoyltransferase	NO	NA	SAOUHSC_01166
USA300HOU_RS04975	1007175	1007696	54	1525	2474	2019.15	1.3238	0.165794	0.811463	adenylate cyclase	NO	NA	SAOUHSC_00940
USA300HOU_RS06615	1341416	1341581	18	262	424	346.046	1.3196	0.762765	1.00762	MULTISPECIES: XRE family transcriptional regulator	NO	NA	SAOUHSC_01292
USA300HOU_RS12735	2473435	2474567	119	5118	8270	6749.53	1.3187	0.062549	0.427615	Bcr/CflA family drug resistance efflux transporter	NO	NA	SAOUHSC_02632
USA300HOU_RS08445	1695020	1695115	5	84	136	110.996	1.3176	1	1.00762	hypothetical protein	NO	NA	SAOUHSC_01687
USA300HOU_RS08955	1791303	1793757	237	6513	10481	8554.03	1.3133	0.0623403	0.427219	DNA polymerase I	NO	NA	SAOUHSC_01797
USA300HOU_RS05325	1076691	1078742	176	3782	6083	4964.62	1.3126	0.0318402	0.275667	phosphoribosylformylglycinamidine synthase subunit PurL	NO	NA	SAOUHSC_01013
USA300HOU_RS01985	424745	424974	25	1493	2396	1955.49	1.3096	0.252203	1.00762	MULTISPECIES: membrane protein	NO	NA	SAOUHSC_00358
USA300HOU_RS14700	2867085	2867834	49	180	289	235.866	1.3087	0.162825	0.80483	MULTISPECIES: nucleoid occlusion protein	NO	NA	SAOUHSC_03049
USA300HOU_RS09115	1831280	1831700	32	1409	2256	1841.23	1.3065	0.60986	1.00762	hypothetical protein	NO	NA	SAOUHSC_01828
USA300HOU_RS04980	1007912	1008204	35	414	663	541.105	1.3063	0.234744	0.97433	MULTISPECIES: hypothetical protein	NO	NA	SAOUHSC_00941
USA300HOU_RS04595	925595	925992	47	1376	2202	1797.15	1.3058	0.238015	0.976286	MULTISPECIES: hypothetical protein	NO	NA	SAOUHSC_00864
USA300HOU_RS03535	728171	729159	128	9097	14547	11872.5	1.3051	0.0715164	0.465429	MULTISPECIES: membrane protein	NO	NA	SAOUHSC_00660
USA300HOU_RS06435	1302664	1303326	61	1472	2352	1919.58	1.3039	0.300797	1.00762	transcriptional regulator	NO	NA	SAOUHSC_01254
USA300HOU_RS12110	2364868	2365022	13	18	29	23.6682	1.2983	0.46798	1.00762	MULTISPECIES: 30S ribosomal protein S14 type Z	NO	NA	SAOUHSC_02499
USA300HOU_RS04295	881217	881398	10	276	439	358.288	1.2971	0.344341	1.00762	MULTISPECIES: cold-shock protein	NO	NA	SAOUHSC_00819
USA300HOU_RS04245	869984	870119	9	217	345	281.57	1.2962	0.479929	1.00762	hypothetical protein	NO	NA	SAOUHSC_00807
USA300HOU_RS10830	2123758	2123899	22	131	208	169.758	1.2936	0.802753	1.00762	transcriptional regulator	NO	NA
USA300HOU_RS11350	2220484	2220569	8	203	322	262.799	1.2931	0.494519	1.00762	hypothetical protein	NO	NA
USA300HOU_RS04535	915929	917186	110	217	344	280.754	1.2925	0.230776	0.964173	Fe-S cluster assembly protein SufB	NO	NA	SAOUHSC_00851
USA300HOU_RS00825	179101	180117	103	6264	9907	8085.56	1.2908	0.134315	0.716683	MULTISPECIES: capsular polysaccharide biosynthesis protein Cap8F	NO	NA	SAOUHSC_00119
USA300HOU_RS14725	2872600	2872724	12	8	13	10.6099	1.29	0.816025	1.00762	MULTISPECIES: 50S ribosomal protein L34	NO	NA	SAOUHSC_03055
USA300HOU_RS13070	2537827	2538439	56	2779	4382	3576.35	1.2868	0.064647	0.434861	MULTISPECIES: 23-bisphosphoglycerate-dependent phosphoglycerate mutase	NO	NA	SAOUHSC_02703
USA300HOU_RS00995	221162	221244	11	844	1330	1085.47	1.2858	0.843831	1.00762	hypothetical protein	NO	NA	SAOUHSC_00154
USA300HOU_RS09710	1955700	1955807	9	97	153	124.87	1.2844	0.859676	1.00762	lantibiotic epidermin	NO	NA
USA300HOU_RS03465	713752	714734	102	4849	7611	6211.69	1.281	0.178998	0.843593	glycosyl transferase	NO	NA	SAOUHSC_00644
USA300HOU_RS11765	2305887	2306125	24	1455	2284	1864.08	1.281	0.392065	1.00762	MULTISPECIES: hypothetical protein	NO	NA	SAOUHSC_02425
USA300HOU_RS12020	2353810	2354559	61	2196	3446	2812.44	1.2806	0.385395	1.00762	tRNA pseudouridine(383940) synthase TruA	NO	NA	SAOUHSC_02480
USA300HOU_RS10925	2140534	2142010	114	242	380	310.135	1.2804	0.741156	1.00762	molecular chaperone GroEL	NO	NA	SAOUHSC_02254
USA300HOU_RS00025	5122	6923	147	398	623	508.459	1.2768	0.276876	1.00762	DNA gyrase subunit B	NO	NA	SAOUHSC_00005
USA300HOU_RS13250	2572116	2573427	141	9446	14771	12055.3	1.2762	0.126236	0.685145	quinolone resistance protein NorB	NO	NA	SAOUHSC_02740
USA300HOU_RS08620	1725697	1728022	208	2023	3163	2581.47	1.2759	0.0340608	0.283136	hypothetical protein	NO	NA	SAOUHSC_01723
USA300HOU_RS08595	1720669	1721262	62	1977	3082	2515.36	1.2722	0.131163	0.702961	MULTISPECIES: O-methyltransferase	NO	NA	SAOUHSC_01718
USA300HOU_RS08310	1667666	1668473	70	1563	2431	1984.05	1.2692	0.246527	1.00447	endonuclease	NO	NA	SAOUHSC_01658
USA300HOU_RS05165	1044702	1044799	11	268	416	339.517	1.2659	0.947496	1.00762	hypothetical protein	NO	NA	SAOUHSC_00977
USA300HOU_RS12190	2372483	2373734	127	6107	9464	7724.01	1.2647	0.0922761	0.560224	guanine permease	NO	NA	SAOUHSC_02516
USA300HOU_RS14650	2859606	2860304	51	2223	3443	2809.99	1.2639	0.544651	1.00762	MULTISPECIES: ABC transporter ATP-binding protein	NO	NA	SAOUHSC_03036
USA300HOU_RS06450	1305984	1306612	60	818	1264	1031.61	1.2608	0.608709	1.00762	MULTISPECIES: 3-oxoacyl-ACP reductase	NO	NA	SAOUHSC_01257
USA300HOU_RS05465	1104721	1105911	88	407	628	512.54	1.2587	0.19592	0.89009	MULTISPECIES: dihydrolipoyllysine-residue acetyltransferase component of pyruvate dehydrogenase complex	NO	NA	SAOUHSC_01042
USA300HOU_RS06025	1208280	1209503	125	2203	3397	2772.45	1.2584	0.253871	1.00762	uracil permease	NO	NA	SAOUHSC_01165
USA300HOU_RS03115	652616	652687	6	306	472	385.221	1.258	0.588745	1.00762	hypothetical protein	NO	NA	SAOUHSC_00583
USA300HOU_RS05485	1108543	1109560	96	2628	4047	3302.94	1.2567	0.192588	0.880581	spermidine/putrescine import ATP-binding protein PotA	NO	NA	SAOUHSC_01046
USA300HOU_RS11545	2255674	2256309	67	3233	4976	4061.14	1.2561	0.276552	1.00762	MULTISPECIES: purine-nucleoside phosphorylase	NO	NA	SAOUHSC_02380
USA300HOU_RS10415	2064917	2065936	106	3100	4766	3889.75	1.2547	0.0610277	0.420249	pectate lyase	NO	NA	SAOUHSC_02138
USA300HOU_RS05540	1119734	1119868	12	426	655	534.576	1.2543	0.839826	1.00762	MULTISPECIES: hypothetical protein	NO	NA	SAOUHSC_01060
USA300HOU_RS13705	2663489	2664058	53	3212	4930	4023.6	1.2526	0.369568	1.00762	class A sortase SrtA	NO	NA	SAOUHSC_02834
USA300HOU_RS10315	2041736	2043070	111	185	284	231.785	1.2515	0.365809	1.00762	MULTISPECIES: aspartyl/glutamyl-tRNA(Asn/Gln) amidotransferase subunit B	NO	NA	SAOUHSC_02116
USA300HOU_RS04270	873187	875790	184	6177	9437	7701.97	1.2468	0.198284	0.896533	clumping factor A	NO	NA	SAOUHSC_00812
USA300HOU_RS03495	720940	721720	75	3895	5941	4848.72	1.2448	0.270743	1.00762	MULTISPECIES: membrane protein	NO	NA	SAOUHSC_00651
USA300HOU_RS13300	2582444	2583533	105	3882	5916	4828.32	1.2437	0.276551	1.00762	MULTISPECIES: chloramphenicol resistance protein DHA1	NO	NA	SAOUHSC_02752
USA300HOU_RS03955	810219	811125	82	211	321	261.983	1.2405	0.197396	0.893938	MULTISPECIES: ribonucleotide-diphosphate reductase subunit beta	NO	NA	SAOUHSC_00743
USA300HOU_RS07445	1525350	1527860	250	8467	12870	10503.8	1.2405	0.104448	0.608574	ATP-dependent helicase DinG	NO	NA	SAOUHSC_01472
USA300HOU_RS03710	760191	760582	38	5123	7779	6348.8	1.2392	0.331357	1.00762	MULTISPECIES: transcriptional regulator	NO	NA	SAOUHSC_00694
USA300HOU_RS01415	316906	317822	77	4801	7272	5935.01	1.2362	0.175369	0.836211	LacI family transcriptional regulator	NO	NA	SAOUHSC_00242
USA300HOU_RS02730	564113	564932	66	738	1118	912.451	1.2361	0.576861	1.00762	MULTISPECIES: pyridoxal 5\'-phosphate synthase subunit PdxS	NO	NA	SAOUHSC_00499
USA300HOU_RS07640	1559689	1559858	9	225	341	278.306	1.2359	1	1.00762	hypothetical protein	NO	NA
USA300HOU_RS07225	1456491	1456605	11	231	350	285.651	1.2356	1	1.00762	hypothetical protein	NO	NA	SAOUHSC_01421
USA300HOU_RS13510	2620863	2621141	40	3468	5243	4279.05	1.2338	0.358094	1.00762	membrane protein	NO	NA	SAOUHSC_02795
USA300HOU_RS13640	2651495	2653332	157	1671	2523	2059.14	1.2321	0.610232	1.00762	fructose 16-bisphosphatase	NO	NA	SAOUHSC_02822
USA300HOU_RS04320	883536	883772	37	1423	2148	1753.08	1.2318	0.411143	1.00762	MULTISPECIES: membrane protein	NO	NA	SAOUHSC_00824
USA300HOU_RS01565	347066	347521	48	2886	4355	3554.32	1.2315	0.426551	1.00762	hypothetical protein	NO	NA
USA300HOU_RS06070	1218839	1220417	147	4126	6225	5080.51	1.2313	0.40871	1.00762	hypothetical protein	NO	NA	SAOUHSC_01175
USA300HOU_RS12300	2391320	2391710	28	942	1421	1159.74	1.2309	0.376094	1.00762	MULTISPECIES: molybdopterin synthase catalytic subunit	NO	NA	SAOUHSC_02540
USA300HOU_RS06780	1362331	1363684	134	4404	6633	5413.5	1.2292	0.129791	0.699804	gamma-aminobutyrate permease	NO	NA
USA300HOU_RS03490	720654	720731	9	287	432	352.575	1.2277	0.9296	1.00762	hypothetical protein	NO	NA	SAOUHSC_00650
USA300HOU_RS03745	766843	767410	66	4229	6361	5191.5	1.2275	0.432388	1.00762	MULTISPECIES: hypothetical protein	NO	NA	SAOUHSC_00701
USA300HOU_RS14100	2737899	2738777	76	4349	6541	5338.41	1.2275	0.352108	1.00762	L-lactate dehydrogenase	NO	NA
USA300HOU_RS03365	694859	695056	23	839	1262	1029.98	1.2274	0.560407	1.00762	MULTISPECIES: hypothetical protein	NO	NA	SAOUHSC_00622
USA300HOU_RS04505	910125	910291	16	861	1295	1056.91	1.2273	0.63753	1.00762	MULTISPECIES: CsbD family protein	NO	NA	SAOUHSC_00845
USA300HOU_RS03370	695101	695285	18	1016	1526	1245.44	1.2256	0.401702	1.00762	hypothetical protein	NO	NA
USA300HOU_RS08890	1779783	1779867	12	227	341	278.306	1.225	0.581879	1.00762	hypothetical protein	NO	NA
USA300HOU_RS11240	2203729	2204970	128	190	285	232.602	1.223	0.35734	1.00762	UDP-N-acetylmuramoylalanyl-D-glutamyl-2 6-diaminopimelate--D-alanyl-D-alanine ligase	NO	NA	SAOUHSC_02317
USA300HOU_RS01990	425041	425216	21	1843	2760	2252.56	1.2221	0.919847	1.00762	hypothetical protein	NO	NA	SAOUHSC_A00354
USA300HOU_RS11190	2190627	2191077	46	1041	1558	1271.56	1.2213	0.51165	1.00762	membrane protein	NO	NA	SAOUHSC_02307
USA300HOU_RS01550	345464	346027	77	5876	8792	7175.56	1.2211	0.388753	1.00762	DUF5080 domain-containing protein	NO	NA	SAOUHSC_00271
USA300HOU_RS06935	1398801	1399720	75	1764	2639	2153.81	1.2209	0.349154	1.00762	MULTISPECIES: regulatory protein MsrR	NO	NA	SAOUHSC_01361
USA300HOU_RS11480	2243602	2245088	137	302	452	368.898	1.2208	0.160486	0.80141	CTP synthetase	NO	NA	SAOUHSC_02368
USA300HOU_RS00075	20323	20737	38	617	923	753.303	1.2206	0.351946	1.00762	MULTISPECIES: 50S ribosomal protein L9	NO	NA	SAOUHSC_00017
USA300HOU_RS01915	415955	416770	90	5889	8798	7180.45	1.2193	0.259035	1.00762	MULTISPECIES: mechanosensitive ion channel protein MscS	NO	NA	SAOUHSC_00344
USA300HOU_RS04730	948639	949186	36	2592	3872	3160.12	1.2191	0.546775	1.00762	MULTISPECIES: peptidyl-prolyl cis-trans isomerase	NO	NA	SAOUHSC_00891
USA300HOU_RS02085	443440	443677	24	516	771	629.249	1.219	0.844657	1.00762	transposase	NO	NA	SAOUHSC_00378
USA300HOU_RS03885	793062	793204	18	893	1334	1088.74	1.2189	0.447511	1.00762	hypothetical protein	NO	NA
USA300HOU_RS05455	1102513	1103549	72	343	512	417.867	1.2176	0.20542	0.915698	pyruvate dehydrogenase E1 component subunit alpha	NO	NA	SAOUHSC_01040
USA300HOU_RS03910	799851	800828	95	3072	4583	3740.4	1.2175	0.391849	1.00762	histidinol-phosphate aminotransferase	NO	NA	SAOUHSC_00733
USA300HOU_RS13495	2617850	2618209	31	1052	1569	1280.53	1.217	0.662449	1.00762	DNA mismatch repair protein MutT	NO	NA	SAOUHSC_02791
USA300HOU_RS01760	384222	384613	31	1893	2821	2302.35	1.2161	0.558842	1.00762	PTS ascorbate transporter subunit IIA	NO	NA	SAOUHSC_00312
USA300HOU_RS01935	418677	418941	23	26	39	31.8297	1.2159	0.961687	1.00762	MULTISPECIES: 30S ribosomal protein S6	NO	NA	SAOUHSC_00348
USA300HOU_RS11470	2241855	2242655	61	145	216	176.288	1.2143	0.391121	1.00762	MULTISPECIES: fructose-bisphosphate aldolase	NO	NA	SAOUHSC_02366
USA300HOU_RS04570	921473	922247	81	2195	3263	2663.08	1.2132	0.504821	1.00762	MULTISPECIES: membrane protein	NO	NA	SAOUHSC_00859
USA300HOU_RS14545	2839264	2839812	56	2234	3321	2710.42	1.2132	0.381084	1.00762	ATP phosphoribosyltransferase	NO	NA	SAOUHSC_03014
USA300HOU_RS12905	2507340	2507752	34	2755	4087	3335.59	1.2107	0.801462	1.00762	transcriptional regulator	NO	NA	SAOUHSC_02669
USA300HOU_RS09175	1842098	1843275	103	182	270	220.359	1.2096	0.694855	1.00762	tyrosine--tRNA ligase	NO	NA	SAOUHSC_01839
USA300HOU_RS10655	2104953	2105199	23	680	1008	822.675	1.2095	0.509756	1.00762	hypothetical protein	NO	NA
USA300HOU_RS03845	785113	785715	53	2260	3347	2731.64	1.2086	0.498945	1.00762	7-cyano-7-deazaguanine synthase QueC	NO	NA	SAOUHSC_00721
USA300HOU_RS11300	2213455	2214175	71	2533	3751	3061.36	1.2085	0.155584	0.788385	hydroxyethylthiazole kinase	NO	NA
USA300HOU_RS13450	2608991	2609147	17	1656	2451	2000.37	1.2078	0.782879	1.00762	MULTISPECIES: hypothetical protein	NO	NA	SAOUHSC_02781
USA300HOU_RS05595	1131135	1131991	71	3532	5225	4264.36	1.2073	0.408644	1.00762	glycerophosphoryl diester phosphodiesterase	NO	NA
USA300HOU_RS06950	1401613	1402616	120	3411	5042	4115.01	1.2063	0.0553139	0.39692	MULTISPECIES: prephenate dehydrogenase	NO	NA	SAOUHSC_01364
USA300HOU_RS04015	819837	820887	86	3296	4869	3973.81	1.2056	0.371977	1.00762	glycerate kinase	NO	NA	SAOUHSC_00756
USA300HOU_RS03195	664478	664952	43	1383	2041	1665.75	1.2043	0.580369	1.00762	NAD(P)H-dependent oxidoreductase	NO	NA	SAOUHSC_00604
USA300HOU_RS07230	1456697	1456843	21	606	894	729.634	1.2037	0.919373	1.00762	hypothetical protein	NO	NA	SAOUHSC_01422
USA300HOU_RS00550	119030	120562	134	7162	10554	8613.6	1.2027	0.308542	1.00762	Na/Pi cotransporter	NO	NA	SAOUHSC_00060
USA300HOU_RS00575	126237	127729	136	8254	12163	9926.78	1.2026	0.18874	0.869979	L-lactate permease	NO	NA	SAOUHSC_00067
USA300HOU_RS01045	233630	234666	122	7870	11594	9462.4	1.2023	0.659993	1.00762	hypothetical protein	NO	NA	SAOUHSC_00166
USA300HOU_RS07165	1441668	1442722	79	2231	3283	2679.41	1.2009	0.531225	1.00762	MULTISPECIES: tellurite resistance protein TelA	NO	NA	SAOUHSC_01408
USA300HOU_RS06260	1259926	1260635	56	943	1387	1131.99	1.2002	0.207602	0.917714	ribonuclease HII	NO	NA	SAOUHSC_01215
USA300HOU_RS02400	507295	507964	50	5177	7610	6210.87	1.1997	0.406123	1.00762	trehalose operon repressor	NO	NA
USA300HOU_RS00770	168149	168313	23	1204	1769	1443.76	1.199	0.817539	1.00762	transcriptional regulator	NO	NA	SAOUHSC_00108
USA300HOU_RS06000	1204102	1204833	78	2304	3384	2761.84	1.1986	0.523349	1.00762	glyoxalase	NO	NA	SAOUHSC_01160
USA300HOU_RS05725	1156007	1156300	23	55	81	66.1078	1.1984	0.151011	0.773829	MULTISPECIES: thiol reductase thioredoxin	NO	NA	SAOUHSC_01100
USA300HOU_RS07265	1462059	1462262	15	586	860	701.886	1.1974	1	1.00762	MULTISPECIES: hypothetical protein	NO	NA	SAOUHSC_01429
USA300HOU_RS10370	2056933	2057229	39	1378	2021	1649.43	1.1968	0.48415	1.00762	MULTISPECIES: staphostatin A	NO	NA	SAOUHSC_02129
USA300HOU_RS03825	782588	782968	35	1107	1623	1324.6	1.1964	0.613411	1.00762	hypothetical protein	NO	NA	SAOUHSC_00717
USA300HOU_RS13075	2538841	2539637	75	3466	5078	4144.39	1.1957	0.522762	1.00762	MULTISPECIES: transporter	NO	NA	SAOUHSC_02704
USA300HOU_RS12650	2457376	2457527	20	1424	2086	1702.48	1.1954	0.560797	1.00762	hypothetical protein	NO	NA
USA300HOU_RS03210	667031	667499	43	1719	2517	2054.24	1.1949	0.481426	1.00762	MULTISPECIES: hypothetical protein	NO	NA
USA300HOU_RS08505	1704856	1705598	81	1173	1717	1401.32	1.1945	0.470946	1.00762	shikimate dehydrogenase	NO	NA	SAOUHSC_01699
USA300HOU_RS07950	1603822	1603929	9	170	249	203.22	1.1943	0.42582	1.00762	hypothetical protein	NO	NA
USA300HOU_RS09100	1827952	1829043	111	5158	7546	6158.64	1.194	0.204534	0.913178	aminotransferase	NO	NA	SAOUHSC_01825
USA300HOU_RS09255	1864222	1864770	53	1803	2633	2148.91	1.1917	0.390104	1.00762	MULTISPECIES: tRNA-binding protein	NO	NA	SAOUHSC_01858
USA300HOU_RS01930	418247	418417	17	1550	2263	1846.94	1.1914	0.569789	1.00762	MULTISPECIES: hypothetical protein	NO	NA	SAOUHSC_00347
USA300HOU_RS03260	676479	676945	51	2236	3264	2663.9	1.1913	0.421849	1.00762	MULTISPECIES: hypothetical protein	NO	NA	SAOUHSC_00617
USA300HOU_RS02125	449738	450604	67	2950	4296	3506.16	1.1885	0.445331	1.00762	hypothetical protein	NO	NA	SAOUHSC_00389
USA300HOU_RS04685	940931	941974	93	2656	3867	3156.04	1.1882	0.322633	1.00762	pyridine nucleotide-disulfide oxidoreductase	NO	NA	SAOUHSC_00882
USA300HOU_RS02090	443982	444090	9	353	514	419.499	1.1879	0.790976	1.00762	hypothetical protein	NO	NA
USA300HOU_RS12615	2449806	2451353	103	3841	5591	4563.07	1.1879	0.136403	0.725103	MULTISPECIES: urocanate hydratase	NO	NA	SAOUHSC_02607
USA300HOU_RS12180	2371216	2371475	17	48	70	57.1302	1.1863	0.877302	1.00762	MULTISPECIES: 30S ribosomal protein S10	NO	NA
USA300HOU_RS01275	289361	289792	29	2052	2982	2433.75	1.1859	0.290237	1.00762	PTS sugar transporter subunit IIA	NO	NA	SAOUHSC_00214
USA300HOU_RS07200	1448479	1449236	61	1785	2593	2116.27	1.1855	0.291465	1.00762	hypothetical protein	NO	NA	SAOUHSC_01415
USA300HOU_RS01705	374662	375425	68	4028	5850	4774.45	1.1853	0.303276	1.00762	alpha/beta hydrolase	NO	NA	SAOUHSC_00301
USA300HOU_RS00335	75524	75927	47	3384	4911	4008.09	1.1844	0.565476	1.00762	MULTISPECIES: universal stress protein	NO	NA
USA300HOU_RS11840	2320328	2320803	53	9336	13536	11047.4	1.1833	0.415005	1.00762	MULTISPECIES: hypothetical protein	NO	NA	SAOUHSC_02443
USA300HOU_RS10470	2075275	2075761	53	1785	2587	2111.37	1.1827	0.511007	1.00762	membrane protein	NO	NA	SAOUHSC_02149
USA300HOU_RS09590	1929529	1929641	15	405	587	479.078	1.1825	0.589656	1.00762	transposase	NO	NA
USA300HOU_RS11895	2332476	2332850	29	1255	1816	1482.12	1.1808	0.900971	1.00762	MULTISPECIES: galactose-6-phosphate isomerase subunit LacA	NO	NA	SAOUHSC_02455
USA300HOU_RS10390	2059426	2060800	127	280	405	330.539	1.1799	0.0296363	0.263392	nicotinate phosphoribosyltransferase	NO	NA	SAOUHSC_02133
USA300HOU_RS14675	2864053	2864209	18	734	1061	865.931	1.1795	0.558235	1.00762	membrane protein	NO	NA	SAOUHSC_3042a
USA300HOU_RS12090	2362976	2363411	31	67	97	79.1662	1.1789	0.968651	1.00762	MULTISPECIES: 30S ribosomal protein S5	NO	NA	SAOUHSC_02494
USA300HOU_RS03715	760854	761720	77	3206	4629	3777.94	1.1783	0.362454	1.00762	cobalamin biosynthesis protein CobW	NO	NA	SAOUHSC_00695
USA300HOU_RS02845	585305	585857	43	2752	3973	3242.55	1.1782	0.272634	1.00762	MULTISPECIES: methyltransferase	NO	NA	SAOUHSC_00523
USA300HOU_RS06465	1308039	1308574	62	119	172	140.377	1.1781	0.342095	1.00762	CDP-diacylglycerol--glycerol-3-phosphate 3-phosphatidyltransferase	NO	NA	SAOUHSC_01260
USA300HOU_RS02340	491618	492547	99	16131	23259	18982.7	1.1768	0.447839	1.00762	N-acetylmuramoyl-L-alanine amidase	NO	NA	SAOUHSC_00427
USA300HOU_RS03485	719205	720345	109	3883	5597	4567.97	1.1764	0.420541	1.00762	nucleoside permease	NO	NA	SAOUHSC_00648
USA300HOU_RS00865	187227	188042	72	4785	6895	5627.33	1.176	0.274465	1.00762	UDP-glucose 4-epimerase	NO	NA	SAOUHSC_00127
USA300HOU_RS03970	811900	812805	90	1906	2746	2241.14	1.1757	0.7507	1.00762	MULTISPECIES: iron ABC transporter permease	NO	NA	SAOUHSC_00746
USA300HOU_RS08830	1768201	1769388	108	1027	1478	1206.26	1.1744	0.767437	1.00762	glutamate-1-semialdehyde 21-aminomutase	NO	NA	SAOUHSC_01771
USA300HOU_RS01525	341073	341708	61	2889	4155	3391.09	1.1737	0.325428	1.00762	DUF5081 domain-containing protein	NO	NA	SAOUHSC_00266
USA300HOU_RS02510	527711	528424	53	2283	3283	2679.41	1.1736	0.862038	1.00762	MULTISPECIES: hydrolase TatD	NO	NA	SAOUHSC_00462
USA300HOU_RS00420	91706	91793	16	822	1182	964.684	1.1734	0.895026	1.00762	hypothetical protein	NO	NA	SAOUHSC_00032
USA300HOU_RS08140	1640577	1641831	106	1583	2275	1856.73	1.1728	0.355516	1.00762	MULTISPECIES: exodeoxyribonuclease 7 large subunit	NO	NA	SAOUHSC_01620
USA300HOU_RS02120	449468	449580	9	366	526	429.293	1.1725	0.723932	1.00762	hypothetical protein	NO	NA	SAOUHSC_00387
USA300HOU_RS01230	280910	281070	24	1001	1438	1173.62	1.1723	0.433256	1.00762	membrane protein	NO	NA	SAOUHSC_00203
USA300HOU_RS07985	1611747	1612426	59	2415	3467	2829.58	1.1716	0.543028	1.00762	MULTISPECIES: pseudouridine synthase B	NO	NA	SAOUHSC_01587
USA300HOU_RS04105	837843	839700	161	9737	13975	11405.6	1.1714	0.262712	1.00762	excinuclease ABC subunit B	NO	NA	SAOUHSC_00776
USA300HOU_RS13915	2705895	2707256	129	8401	12057	9840.27	1.1713	0.222543	0.947473	diapolycopene oxygenase	NO	NA	SAOUHSC_02881
USA300HOU_RS04645	933079	933359	37	2576	3696	3016.48	1.1709	0.495753	1.00762	disulfide oxidoreductase	NO	NA	SAOUHSC_00874
USA300HOU_RS00935	200533	201480	80	4184	6001	4897.69	1.1705	0.669664	1.00762	formate dehydrogenase	NO	NA	SAOUHSC_00142
USA300HOU_RS05695	1147086	1149321	192	350	502	409.705	1.1701	0.439434	1.00762	phenylalanine--tRNA ligase subunit beta	NO	NA	SAOUHSC_01093
USA300HOU_RS05985	1199381	1200127	72	2297	3293	2687.57	1.17	0.808944	1.00762	S4 RNA-binding protein	NO	NA	SAOUHSC_01156
USA300HOU_RS04390	892028	892099	8	472	676	551.715	1.1685	0.573737	1.00762	hypothetical protein partial	NO	NA
USA300HOU_RS00885	191036	191392	40	1871	2677	2184.82	1.1676	0.637238	1.00762	hypothetical protein	NO	NA	SAOUHSC_00131
USA300HOU_RS03925	803395	803486	16	1011	1446	1180.15	1.1671	0.43962	1.00762	hypothetical protein	NO	NA	SAOUHSC_00737
USA300HOU_RS01440	320952	321880	81	4377	6256	5105.81	1.1665	0.25964	1.00762	choloylglycine hydrolase	NO	NA	SAOUHSC_00247
USA300HOU_RS13580	2639491	2640113	33	1169	1670	1362.96	1.1658	0.323335	1.00762	MULTISPECIES: GntR family transcriptional regulator	NO	NA	SAOUHSC_02809
USA300HOU_RS08750	1755967	1756232	22	30	43	35.0943	1.1643	0.80464	1.00762	MULTISPECIES: 50S ribosomal protein L27	NO	NA	SAOUHSC_01755
USA300HOU_RS00840	181987	183011	110	6366	9081	7411.42	1.1642	0.247817	1.00685	capsular polysaccharide biosynthesis protein	NO	NA	SAOUHSC_00122
USA300HOU_RS12705	2467377	2467754	37	2296	3271	2669.61	1.1627	0.737465	1.00762	MULTISPECIES: hypothetical protein	NO	NA	SAOUHSC_02626
USA300HOU_RS09260	1864855	1865648	77	440	627	511.724	1.1626	0.146886	0.756785	MULTISPECIES: hypothetical protein	NO	NA	SAOUHSC_01859
USA300HOU_RS08980	1798922	1800106	100	186	265	216.279	1.1619	0.689191	1.00762	isocitrate dehydrogenase (NADP(+))	NO	NA	SAOUHSC_01801
USA300HOU_RS06415	1295389	1295627	26	61	87	71.0047	1.1614	0.594876	1.00762	MULTISPECIES: 30S ribosomal protein S15	NO	NA	SAOUHSC_01250
USA300HOU_RS06330	1275522	1275618	13	274	390	318.297	1.1611	0.877669	1.00762	hypothetical protein	NO	NA	SAOUHSC_01233
USA300HOU_RS10380	2057713	2058263	62	3624	5156	4208.05	1.1611	0.567164	1.00762	hypothetical protein	NO	NA	SAOUHSC_02131
USA300HOU_RS09210	1852469	1853561	106	3502	4982	4066.04	1.161	0.164604	0.807925	acetoin utilization protein AcuC	NO	NA	SAOUHSC_01849
USA300HOU_RS00805	174770	175403	60	3383	4811	3926.48	1.1606	0.2591	1.00762	capsular polysaccharide biosynthesis protein Cap5B	NO	NA	SAOUHSC_00115
USA300HOU_RS01025	228363	228618	35	2759	3923	3201.74	1.1604	0.576852	1.00762	membrane protein	NO	NA
USA300HOU_RS12250	2385721	2386429	63	2788	3964	3235.2	1.1603	0.543488	1.00762	sulfurtransferase	NO	NA	SAOUHSC_02529
USA300HOU_RS01545	344632	345271	80	4272	6073	4956.45	1.1602	0.439523	1.00762	DUF5079 domain-containing protein	NO	NA	SAOUHSC_00270
USA300HOU_RS01310	295171	296103	98	9626	13664	11151.8	1.1585	0.297686	1.00762	alcohol dehydrogenase	NO	NA	SAOUHSC_00221
USA300HOU_RS04110	839857	842504	236	12582	17842	14561.7	1.1573	0.0637748	0.433756	excinuclease ABC subunit A	NO	NA	SAOUHSC_00780
USA300HOU_RS08630	1729307	1730300	82	112	159	129.767	1.1572	0.891069	1.00762	tRNA 2-thiouridine(34) synthase MnmA	NO	NA	SAOUHSC_01726
USA300HOU_RS05175	1045307	1045801	56	2314	3281	2677.77	1.1571	0.497777	1.00762	acetyltransferase	NO	NA	SAOUHSC_00979
USA300HOU_RS07090	1428348	1429823	130	2864	4059	3312.74	1.1566	0.385999	1.00762	ABC transporter ATP-binding protein	NO	NA	SAOUHSC_01392
USA300HOU_RS03225	669314	669700	34	542	768	626.8	1.1562	0.432083	1.00762	MULTISPECIES: hypothetical protein	NO	NA	SAOUHSC_00610
USA300HOU_RS00800	174084	174696	65	4817	6820	5566.12	1.1555	0.409798	1.00762	MULTISPECIES: capsular polysaccharide type 5 biosynthesis protein cap5A	NO	NA	SAOUHSC_00114
USA300HOU_RS04470	901435	903651	239	12427	17592	14357.6	1.1553	0.144559	0.748863	primase	NO	NA
USA300HOU_RS01540	343930	344384	54	2458	3479	2839.37	1.1551	0.401562	1.00762	hypothetical protein	NO	NA	SAOUHSC_00269
USA300HOU_RS11885	2331016	2331883	66	2114	2990	2440.28	1.1543	0.401008	1.00762	tagatose-6-phosphate kinase	NO	NA	SAOUHSC_02453
USA300HOU_RS01270	287336	289293	156	9549	13496	11014.7	1.1535	0.277028	1.00762	transcriptional antiterminator	NO	NA	SAOUHSC_00213
USA300HOU_RS07770	1585735	1585977	28	469	663	541.105	1.1534	0.605033	1.00762	terminase	NO	NA	SAOUHSC_01539
USA300HOU_RS01285	290376	291557	103	6525	9220	7524.87	1.1532	0.309757	1.00762	PTS galactitol transporter subunit IIC	NO	NA	SAOUHSC_00216
USA300HOU_RS10575	2090537	2090749	25	713	1007	821.859	1.1525	0.756069	1.00762	MULTISPECIES: holin	NO	NA	SAOUHSC_02174
USA300HOU_RS01435	319370	320639	111	7819	11039	9009.43	1.1522	0.374426	1.00762	quinolone resistance protein NorB	NO	NA	SAOUHSC_00246
USA300HOU_RS12270	2388848	2389004	19	505	713	581.912	1.152	0.596751	1.00762	hypothetical protein	NO	NA	SAOUHSC_02533
USA300HOU_RS03215	668050	668994	79	2508	3536	2885.89	1.1506	0.329255	1.00762	MULTISPECIES: zinc-dependent alcohol dehydrogenase	NO	NA	SAOUHSC_00608
USA300HOU_RS10590	2091315	2091554	23	664	935	763.096	1.149	0.253186	1.00762	MULTISPECIES: hypothetical protein	NO	NA	SAOUHSC_02177
USA300HOU_RS02790	577681	578989	125	336	473	386.037	1.1485	0.226856	0.956069	MULTISPECIES: cysteine--tRNA ligase	NO	NA	SAOUHSC_00511
USA300HOU_RS03665	752223	752578	25	611	860	701.886	1.1485	0.547409	1.00762	hypothetical protein	NO	NA	SAOUHSC_00685
USA300HOU_RS05110	1035490	1036052	78	6837	9613	7845.61	1.1475	0.272626	1.00762	hypothetical protein	NO	NA
USA300HOU_RS09155	1837107	1838159	105	3701	5203	4246.41	1.1473	0.363559	1.00762	haloacid dehalogenase	NO	NA	SAOUHSC_01835
USA300HOU_RS03430	707192	707878	67	922	1296	1057.73	1.147	0.646335	1.00762	MULTISPECIES: phosphonate ABC transporter ATP-binding protein	NO	NA	SAOUHSC_00637
USA300HOU_RS00605	134395	135299	67	2477	3481	2841	1.1469	0.436085	1.00762	MULTISPECIES: siderophore biosynthesis protein SbnA	NO	NA	SAOUHSC_00075
USA300HOU_RS03245	673811	674728	110	4064	5707	4657.74	1.1461	0.294811	1.00762	MULTISPECIES: enterobactin ABC transporter permease	NO	NA	SAOUHSC_00614
USA300HOU_RS05405	1094429	1094641	15	435	611	498.665	1.146	0.933835	1.00762	NrdH-redoxin	NO	NA	SAOUHSC_01030
USA300HOU_RS00645	144842	145546	54	4469	6274	5120.5	1.1457	0.55732	1.00762	MULTISPECIES: siderophore biosynthesis protein SbnI	NO	NA	SAOUHSC_00083
USA300HOU_RS05385	1090311	1091406	102	4970	6974	5691.8	1.1452	0.267431	1.00762	MULTISPECIES: SAM-dependent methyltransferase	NO	NA	SAOUHSC_01026
USA300HOU_RS12025	2354615	2355367	71	265	372	303.606	1.1451	0.841348	1.00762	energy-coupling factor transporter protein EcfT	NO	NA	SAOUHSC_02481
USA300HOU_RS00775	168722	169156	45	2049	2874	2345.6	1.1447	0.746782	1.00762	replication initiation protein	NO	NA
USA300HOU_RS05480	1107972	1108470	50	2172	3044	2484.35	1.1437	0.616798	1.00762	MULTISPECIES: Cro/Cl family transcriptional regulator	NO	NA	SAOUHSC_01045
USA300HOU_RS00635	142852	143582	55	2088	2923	2385.59	1.1425	0.640986	1.00762	siderophore biosynthesis protein SbnG	NO	NA	SAOUHSC_00081
USA300HOU_RS06990	1409966	1410648	58	1170	1638	1336.85	1.1425	0.256343	1.00762	tryptophan synthase subunit alpha	NO	NA	SAOUHSC_01372
USA300HOU_RS07315	1468632	1468800	12	250	350	285.651	1.142	0.750779	1.00762	MULTISPECIES: hypothetical protein	NO	NA	SAOUHSC_01439
USA300HOU_RS00385	84365	84957	67	5173	7238	5907.26	1.1419	0.507296	1.00762	MULTISPECIES: NAD+ synthetase	NO	NA
USA300HOU_RS01400	314425	315258	68	4970	6954	5675.48	1.1419	0.378104	1.00762	ribokinase	NO	NA	SAOUHSC_00239
USA300HOU_RS06860	1377989	1378308	29	1084	1516	1237.28	1.1413	0.74395	1.00762	large-conductance mechanosensitive channel	NO	NA
USA300HOU_RS00460	98668	98844	26	1174	1641	1339.3	1.1407	0.833264	1.00762	membrane protein	NO	NA	SAOUHSC_00040
USA300HOU_RS12280	2389214	2389294	6	163	228	186.081	1.1407	0.872559	1.00762	hypothetical protein	NO	NA
USA300HOU_RS04475	904407	904726	33	1910	2669	2178.29	1.1404	0.852457	1.00762	hypothetical protein	NO	NA
USA300HOU_RS04440	899242	899532	28	55	77	62.8432	1.1401	0.212107	0.925202	transcriptional regulator	NO	NA
USA300HOU_RS08355	1678434	1679133	69	113	158	128.951	1.1399	0.282289	1.00762	DNA repair protein RecO	NO	NA	SAOUHSC_01667
USA300HOU_RS13240	2570762	2570915	14	718	1003	818.594	1.1399	0.629345	1.00762	hypothetical protein	NO	NA	SAOUHSC_02738
USA300HOU_RS00285	65690	66147	40	2209	3084	2516.99	1.1394	0.896632	1.00762	MULTISPECIES: hypothetical protein	NO	NA
USA300HOU_RS02935	609839	610642	71	3436	4794	3912.6	1.1387	0.329061	1.00762	haloacid dehalogenase	NO	NA	SAOUHSC_00542
USA300HOU_RS11045	2163940	2164537	59	78	109	88.9599	1.1387	0.00984337	0.11065	MULTISPECIES: tRNA threonylcarbamoyladenosine biosynthesis protein TsaB	NO	NA	SAOUHSC_02279
USA300HOU_RS07805	1591789	1591944	17	182	254	207.301	1.1383	0.479492	1.00762	hypothetical protein	NO	NA	SAOUHSC_01548
USA300HOU_RS08470	1701042	1701463	42	1405	1959	1598.83	1.1379	0.579088	1.00762	MULTISPECIES: ComE operon protein 2	NO	NA	SAOUHSC_01692
USA300HOU_RS14005	2721901	2722728	69	4468	6228	5082.96	1.1376	0.598932	1.00762	GTPase	NO	NA	SAOUHSC_02901
USA300HOU_RS07975	1609177	1610817	155	3100	4319	3524.93	1.137	0.264111	1.00762	two-component sensor histidine kinase	NO	NA	SAOUHSC_01585
USA300HOU_RS00515	110170	110885	78	6541	9112	7436.72	1.1369	0.513121	1.00762	hypothetical protein	NO	NA	SAOUHSC_00052
USA300HOU_RS01390	313407	314114	61	4263	5936	4844.64	1.1364	0.202277	0.908681	hypothetical protein	NO	NA	SAOUHSC_00237
USA300HOU_RS08740	1753857	1754283	47	1203	1675	1367.04	1.1362	0.909648	1.00762	MULTISPECIES: hypothetical protein	NO	NA	SAOUHSC_01752
USA300HOU_RS01895	410274	411974	138	9174	12768	10420.6	1.1359	0.692156	1.00762	bifunctional homocysteine S-methyltransferase/methylenetetrahydrofolate reductase	NO	NA	SAOUHSC_00339
USA300HOU_RS00310	69818	70746	71	4540	6314	5153.15	1.135	0.440606	1.00762	MULTISPECIES: ornithine carbamoyltransferase 1 catabolic	NO	NA
USA300HOU_RS01250	284000	284097	10	484	673	549.266	1.1346	1	1.00762	hypothetical protein	NO	NA
USA300HOU_RS00655	145784	146161	38	1394	1938	1581.69	1.1345	0.689116	1.00762	hypothetical protein	NO	NA	SAOUHSC_00084
USA300HOU_RS00185	44637	44918	25	1615	2245	1832.25	1.1344	0.472773	1.00762	MULTISPECIES: hypothetical protein	NO	NA
USA300HOU_RS00860	186661	187176	54	5291	7351	5999.49	1.1339	0.696396	1.00762	MULTISPECIES: capsular polysaccharide biosynthesis protein Cap8M	NO	NA	SAOUHSC_00126
USA300HOU_RS00340	76230	76449	24	1772	2461	2008.54	1.1334	0.796571	1.00762	MULTISPECIES: transposase	NO	NA
USA300HOU_RS05370	1088057	1088143	11	468	650	530.495	1.1333	0.599051	1.00762	hypothetical protein	NO	NA
USA300HOU_RS03645	749111	750252	124	5139	7133	5821.57	1.1328	0.38032	1.00762	sugar MFS transporter	NO	NA	SAOUHSC_00681
USA300HOU_RS06840	1372977	1373060	11	139	193	157.516	1.1323	0.895367	1.00762	hypothetical protein	NO	NA
USA300HOU_RS14510	2833786	2834363	43	1176	1631	1331.13	1.1318	0.465419	1.00762	bifunctional phosphoribosyl-AMP cyclohydrolase/phosphoribosyl-ATP pyrophosphatase	NO	NA
USA300HOU_RS13505	2620448	2620684	26	2317	3211	2620.64	1.131	0.934363	1.00762	MULTISPECIES: hypothetical protein	NO	NA	SAOUHSC_02794
USA300HOU_RS02095	444652	444974	37	2839	3931	3208.27	1.13	0.729353	1.00762	membrane protein	NO	NA	SAOUHSC_00381
USA300HOU_RS01535	342119	343843	134	10214	14140	11540.3	1.1298	0.400391	1.00762	hypothetical protein	NO	NA	SAOUHSC_00268
USA300HOU_RS14325	2783289	2783425	16	312	432	352.575	1.1296	0.791805	1.00762	hypothetical protein	NO	NA
USA300HOU_RS03610	745171	745493	42	1446	2001	1633.11	1.1293	0.893239	1.00762	MULTISPECIES: transcriptional regulator	NO	NA	SAOUHSC_00674
USA300HOU_RS00470	99319	100455	140	7728	10690	8724.6	1.1289	0.397653	1.00762	MFS transporter	NO	NA	SAOUHSC_00042
USA300HOU_RS00405	89164	89241	8	493	682	556.612	1.1288	0.712989	1.00762	hypothetical protein	NO	NA
USA300HOU_RS02195	463547	464269	71	4256	5886	4803.83	1.1287	0.490441	1.00762	lipoprotein	NO	NA
USA300HOU_RS12105	2364447	2364802	32	44	61	49.7849	1.1286	0.267501	1.00762	MULTISPECIES: 30S ribosomal protein S8	NO	NA	SAOUHSC_02498
USA300HOU_RS09200	1849947	1851551	134	4101	5667	4625.1	1.1278	0.095357	0.573352	acetate--CoA ligase	NO	NA	SAOUHSC_01846
USA300HOU_RS00620	138153	139330	102	5566	7687	6273.71	1.1271	0.461388	1.00762	MULTISPECIES: siderophore biosynthesis protein SbnD	NO	NA	SAOUHSC_00078
USA300HOU_RS01185	268441	268567	16	609	841	686.379	1.1269	0.558884	1.00762	hypothetical protein	NO	NA
USA300HOU_RS01810	394648	394990	26	875	1208	985.904	1.1266	0.748665	1.00762	hypothetical protein	NO	NA
USA300HOU_RS01035	231868	232649	80	3100	4278	3491.47	1.1262	0.455834	1.00762	MULTISPECIES: hypothetical protein	NO	NA	SAOUHSC_00163
USA300HOU_RS04060	829550	830163	65	2842	3921	3200.11	1.126	0.367491	1.00762	MULTISPECIES: competence protein ComF	NO	NA	SAOUHSC_00766
USA300HOU_RS14660	2862299	2862455	18	814	1123	916.532	1.1258	0.861847	1.00762	membrane protein	NO	NA	SAOUHSC_03037a
USA300HOU_RS00585	130037	130734	68	4054	5592	4563.89	1.1257	0.387584	1.00762	MULTISPECIES: transcriptional regulator	NO	NA	SAOUHSC_00070
USA300HOU_RS11430	2233264	2234024	66	1870	2579	2104.84	1.1255	0.86445	1.00762	protein-(glutamine-N5) methyltransferase release factor-specific	NO	NA	SAOUHSC_02358
USA300HOU_RS00610	135370	136296	71	3494	4818	3932.19	1.1254	0.574755	1.00762	MULTISPECIES: 23-diaminopropionate biosynthesis protein SbnB	NO	NA	SAOUHSC_00076
USA300HOU_RS14655	2860378	2862142	185	8900	12266	10010.8	1.1248	0.210154	0.923766	bacitracin ABC transporter permease	NO	NA	SAOUHSC_03037
USA300HOU_RS01505	334550	335754	120	6693	9222	7526.5	1.1245	0.639339	1.00762	protein EssB	NO	NA	SAOUHSC_00261
USA300HOU_RS06485	1313399	1313600	21	546	752	613.742	1.1238	0.668845	1.00762	MULTISPECIES: hypothetical protein	NO	NA	SAOUHSC_01264
USA300HOU_RS03740	766541	766805	36	2791	3843	3136.45	1.1237	0.427163	1.00762	membrane protein	NO	NA	SAOUHSC_00700
USA300HOU_RS02570	536186	536730	48	2225	3062	2499.04	1.1231	0.63906	1.00762	MULTISPECIES: 50S ribosomal protein L25/general stress protein Ctc	NO	NA	SAOUHSC_00474
USA300HOU_RS01580	348817	349427	80	4448	6120	4994.81	1.1229	0.605128	1.00762	DUF5079 domain-containing protein	NO	NA
USA300HOU_RS00455	97414	98308	62	2411	3317	2707.16	1.1228	0.698481	1.00762	tRNA-dihydrouridine synthase	NO	NA	SAOUHSC_00039
USA300HOU_RS12980	2524727	2525370	57	2505	3445	2811.62	1.1224	0.464648	1.00762	cobalamin biosynthesis protein CbiX	NO	NA	SAOUHSC_02685
USA300HOU_RS06550	1328909	1330457	142	941	1294	1056.09	1.1222	0.593817	1.00762	aerobic glycerol-3-phosphate dehydrogenase	NO	NA	SAOUHSC_01278
USA300HOU_RS00290	66208	66476	27	1787	2457	2005.27	1.1221	0.986197	1.00762	MULTISPECIES: hypothetical protein	NO	NA
USA300HOU_RS13855	2692797	2693308	50	3531	4851	3959.12	1.1212	0.413954	1.00762	MULTISPECIES: TetR family transcriptional regulator	NO	NA	SAOUHSC_02867
USA300HOU_RS03940	805982	806768	82	6090	8365	6827.06	1.121	0.708932	1.00762	MULTISPECIES: membrane protein	NO	NA	SAOUHSC_00740
USA300HOU_RS00725	157728	158992	151	11331	15555	12695.2	1.1204	0.607246	1.00762	tetracycline efflux MFS transporter Tet(38)	NO	NA	SAOUHSC_00099
USA300HOU_RS02215	466849	467564	69	4520	6204	5063.37	1.1202	0.690473	1.00762	hypothetical protein	NO	NA
USA300HOU_RS14040	2728057	2729012	81	314	431	351.759	1.1199	0.094465	0.569192	dihydroorotate dehydrogenase 2	NO	NA	SAOUHSC_02909
USA300HOU_RS04605	926856	927745	80	2890	3964	3235.2	1.1194	0.673318	1.00762	MULTISPECIES: D-glycerate dehydrogenase	NO	NA	SAOUHSC_00866
USA300HOU_RS01820	395956	396746	65	3370	4620	3770.59	1.1188	0.493631	1.00762	Efem/EfeO family lipoprotein	NO	NA	SAOUHSC_00325
USA300HOU_RS00130	33728	34165	26	909	1246	1016.92	1.1186	0.707507	1.00762	MULTISPECIES: 23S rRNA (pseudouridine(1915)-N(3))-methyltransferase RlmH	NO	NA	SAOUHSC_00027
USA300HOU_RS04005	818050	818859	92	5089	6974	5691.8	1.1184	0.616307	1.00762	hypothetical protein	NO	NA	SAOUHSC_00754
USA300HOU_RS00320	71597	72927	153	10680	14627	11937.8	1.1178	0.478856	1.00762	MULTISPECIES: arginine-ornithine antiporter	NO	NA
USA300HOU_RS10640	2103917	2104293	36	804	1101	898.577	1.1175	0.401314	1.00762	hypothetical protein	NO	NA
USA300HOU_RS01240	282437	282494	6	238	326	266.064	1.1174	0.937229	1.00762	hypothetical protein	NO	NA	SAOUHSC_00205
USA300HOU_RS01510	336003	340162	344	21220	29032	23694.3	1.1166	0.160901	0.80141	protein EssC	NO	NA	SAOUHSC_00262
USA300HOU_RS06285	1265692	1266508	92	2671	3654	2982.2	1.1165	0.432496	1.00762	DNA processing protein DprA	NO	NA	SAOUHSC_01221
USA300HOU_RS12315	2393576	2394018	30	1201	1643	1340.93	1.1164	0.491735	1.00762	MULTISPECIES: cyclic pyranopterin monophosphate synthase accessory protein	NO	NA	SAOUHSC_02543
USA300HOU_RS08275	1661346	1661890	51	1113	1522	1242.17	1.116	0.648951	1.00762	5-formyltetrahydrofolate cyclo-ligase	NO	NA	SAOUHSC_01650
USA300HOU_RS00425	91933	92627	94	6537	8937	7293.9	1.1158	0.489163	1.00762	membrane protein	NO	NA	SAOUHSC_00033
USA300HOU_RS05430	1098435	1100005	167	354	484	395.015	1.1155	0.834114	1.00762	MULTISPECIES: ribonuclease J 1	NO	NA	SAOUHSC_01035
USA300HOU_RS00030	7118	9585	208	863	1179	962.236	1.1149	0.0361125	0.292333	DNA gyrase subunit A	NO	NA	SAOUHSC_00006
USA300HOU_RS01370	309888	310532	61	4842	6614	5397.99	1.1148	0.6671	1.00762	GntR family transcriptional regulator	NO	NA	SAOUHSC_00234
USA300HOU_RS02190	462860	463133	25	1582	2161	1763.69	1.1148	0.547447	1.00762	MULTISPECIES: hypothetical protein	NO	NA	SAOUHSC_00401
USA300HOU_RS02115	448321	449310	78	3226	4405	3595.12	1.1144	0.473974	1.00762	hypothetical protein	NO	NA	SAOUHSC_00386
USA300HOU_RS00345	76540	76868	33	892	1218	994.066	1.1143	0.415306	1.00762	MULTISPECIES: transposase	NO	NA
USA300HOU_RS04555	919339	920335	84	2994	4088	3336.4	1.1143	0.603807	1.00762	nitronate monooxygenase	NO	NA	SAOUHSC_00855
USA300HOU_RS00895	193998	194894	81	4660	6360	5190.69	1.1139	0.517933	1.00762	cation transporter	NO	NA	SAOUHSC_00133
USA300HOU_RS04275	876180	877584	118	3902	5319	4341.08	1.1125	0.446675	1.00762	coagulase	NO	NA	SAOUHSC_00814
USA300HOU_RS09355	1891527	1891893	29	707	963	785.949	1.1115	0.523483	1.00762	MULTISPECIES: MarR family transcriptional regulator	NO	NA	SAOUHSC_01879
USA300HOU_RS12625	2452597	2452985	46	2299	3131	2555.35	1.1115	0.897464	1.00762	metallothiol transferase FosB	NO	NA	SAOUHSC_02609
USA300HOU_RS03240	672812	673631	75	3710	5052	4123.17	1.1113	0.567689	1.00762	MULTISPECIES: Vitamin B12 ABC transporter substrate-binding protein	NO	NA	SAOUHSC_00613
USA300HOU_RS02220	467648	468385	64	3064	4171	3404.14	1.111	0.706473	1.00762	hypothetical protein	NO	NA
USA300HOU_RS10375	2057549	2057695	8	681	927	756.567	1.1108	0.958091	1.00762	hypothetical protein	NO	NA	SAOUHSC_02130
USA300HOU_RS09540	1923799	1924346	38	1142	1554	1268.29	1.1105	0.767142	1.00762	MULTISPECIES: calcium-binding protein	NO	NA	SAOUHSC_01918
USA300HOU_RS10995	2153328	2154196	78	3928	5344	4361.48	1.1103	0.466352	1.00762	LacI family transcriptional regulator	NO	NA	SAOUHSC_02269
USA300HOU_RS05205	1051875	1052178	29	613	834	680.666	1.1102	0.720501	1.00762	MULTISPECIES: staphostatin B	NO	NA	SAOUHSC_00986
USA300HOU_RS13255	2573797	2574438	58	2406	3272	2670.43	1.1099	0.87277	1.00762	MULTISPECIES: amino acid ABC transporter permease	NO	NA	SAOUHSC_02741
USA300HOU_RS04985	1008287	1008880	49	1184	1610	1313.99	1.1097	0.499385	1.00762	MULTISPECIES: GTP pyrophosphokinase	NO	NA	SAOUHSC_00942
USA300HOU_RS01445	322282	323158	78	6210	8442	6889.9	1.1095	0.732315	1.00762	glycyl-glycine endopeptidase LytM	NO	NA	SAOUHSC_00248
USA300HOU_RS02105	446363	446989	59	3402	4615	3766.51	1.1071	0.518268	1.00762	hypothetical protein	NO	NA	SAOUHSC_00383
USA300HOU_RS11475	2242926	2243384	48	3793	5144	4198.25	1.1068	0.73053	1.00762	hypothetical protein	NO	NA	SAOUHSC_02367
USA300HOU_RS00295	66589	66917	38	3150	4270	3484.94	1.1063	0.550232	1.00762	MULTISPECIES: hypothetical protein	NO	NA
USA300HOU_RS02175	459016	460109	118	5136	6961	5681.19	1.1061	0.60062	1.00762	restriction endonuclease subunit S	NO	NA	SAOUHSC_00398
USA300HOU_RS02550	533406	533503	12	588	797	650.468	1.1061	0.794663	1.00762	hypothetical protein	NO	NA
USA300HOU_RS05900	1182546	1182658	11	332	450	367.266	1.1059	0.843831	1.00762	hypothetical protein	NO	NA	SAOUHSC_01136
USA300HOU_RS03480	717134	718731	153	4300	5826	4754.87	1.1058	0.498696	1.00762	antibiotic ABC transporter ATP-binding protein	NO	NA	SAOUHSC_00647
USA300HOU_RS01630	357311	358138	78	4622	6262	5110.71	1.1057	0.620969	1.00762	5\'-nucleotidase lipoprotein e(P4) family	NO	NA	SAOUHSC_00284
USA300HOU_RS08755	1756266	1756560	26	25	34	27.749	1.1057	0.883548	1.00762	MULTISPECIES: hypothetical protein	NO	NA	SAOUHSC_01756
USA300HOU_RS12485	2423434	2424153	59	2409	3263	2663.08	1.1054	0.75898	1.00762	autolysin	NO	NA	SAOUHSC_02580
USA300HOU_RS09095	1826732	1827877	103	3753	5083	4148.47	1.1053	0.47582	1.00762	tRNA sulfurtransferase ThiI	NO	NA	SAOUHSC_01824
USA300HOU_RS06215	1251484	1251785	32	718	972	793.294	1.1047	0.480681	1.00762	MULTISPECIES: DNA-binding protein	NO	NA
USA300HOU_RS11295	2212807	2213400	51	2446	3311	2702.26	1.1047	0.564805	1.00762	MULTISPECIES: thiamine phosphate synthase	NO	NA
USA300HOU_RS12030	2355417	2356217	67	192	260	212.198	1.1047	0.188182	0.868814	MULTISPECIES: energy-coupling factor transporter ATPase	NO	NA	SAOUHSC_02482
USA300HOU_RS00200	47600	48820	90	8447	11430	9328.55	1.1043	0.743208	1.00762	MULTISPECIES: recombinase RecA	NO	NA
USA300HOU_RS14515	2834410	2835113	60	2536	3431	2800.2	1.1041	0.701495	1.00762	imidazole glycerol phosphate synthase cyclase subunit	NO	NA	SAOUHSC_03008
USA300HOU_RS03720	761890	762729	66	2610	3530	2881	1.1038	0.670374	1.00762	aldo/keto reductase	NO	NA	SAOUHSC_00696
USA300HOU_RS00695	152441	153785	158	12521	16926	13814.1	1.1033	0.615342	1.00762	hypothetical protein	NO	NA	SAOUHSC_00092
USA300HOU_RS01640	358471	359439	86	4012	5421	4424.33	1.1027	0.527105	1.00762	peptide ABC transporter permease	NO	NA	SAOUHSC_00285
USA300HOU_RS12470	2420646	2420859	29	944	1275	1040.59	1.1022	0.876374	1.00762	hypothetical protein	NO	NA
USA300HOU_RS08060	1625298	1626220	88	2166	2925	2387.23	1.1021	0.724682	1.00762	LacI family transcriptional regulator	NO	NA	SAOUHSC_01602
USA300HOU_RS06770	1361783	1362049	27	671	906	739.428	1.1018	0.431045	1.00762	hypothetical protein	NO	NA
USA300HOU_RS02225	468506	469231	75	5632	7603	6205.16	1.1017	0.619757	1.00762	hypothetical protein	NO	NA
USA300HOU_RS05315	1075711	1075934	27	1249	1686	1376.02	1.1016	0.722822	1.00762	MULTISPECIES: phosphoribosylformylglycinamidine synthase	NO	NA	SAOUHSC_01011
USA300HOU_RS04290	880191	880814	58	2797	3775	3080.95	1.1015	0.525395	1.00762	thermonuclease	NO	NA	SAOUHSC_00818
USA300HOU_RS12910	2507988	2508398	44	3135	4230	3452.3	1.1012	0.607757	1.00762	hsp20-like protein	NO	NA
USA300HOU_RS01875	405782	405921	19	1323	1785	1456.82	1.1011	0.64038	1.00762	hypothetical protein	NO	NA
USA300HOU_RS04785	961199	961668	49	2660	3589	2929.15	1.1011	0.417881	1.00762	inactive signal peptidase IA	NO	NA	SAOUHSC_00902
USA300HOU_RS08335	1673273	1674954	141	203	274	223.624	1.1011	0.980525	1.00762	DNA primase	NO	NA	SAOUHSC_01663
USA300HOU_RS04225	865541	867754	188	699	943	769.626	1.1009	0.54731	1.00762	ribonuclease R	NO	NA	SAOUHSC_00803
USA300HOU_RS06880	1384650	1384919	19	553	746	608.845	1.1008	0.693342	1.00762	MULTISPECIES: hypothetical protein	NO	NA	SAOUHSC_01349
USA300HOU_RS04575	922342	923567	117	6192	8351	6815.63	1.1007	0.52449	1.00762	multifunctional 2\'3\'-cyclic-nucleotide 2\'-phosphodiesterase/5\'-nucleotidase/3\'-nucleotidase	NO	NA	SAOUHSC_00860
USA300HOU_RS13110	2545791	2546204	61	2679	3613	2948.74	1.1006	0.525448	1.00762	hypothetical protein	NO	NA	SAOUHSC_02711
USA300HOU_RS14190	2756805	2756894	10	278	375	306.055	1.1006	0.791337	1.00762	hypothetical protein	NO	NA	SAOUHSC_02940
USA300HOU_RS13965	2716472	2716681	17	1327	1789	1460.09	1.1002	0.782863	1.00762	MULTISPECIES: hypothetical protein	NO	NA	SAOUHSC_02893
USA300HOU_RS01500	334265	334477	24	1308	1762	1438.05	1.0993	0.958885	1.00762	MULTISPECIES: protein EsaB	NO	NA	SAOUHSC_00260
USA300HOU_RS01355	307784	308470	59	4986	6713	5478.79	1.0988	0.490794	1.00762	MULTISPECIES: DNA-binding response regulator	NO	NA	SAOUHSC_00231
USA300HOU_RS01305	294440	295101	64	4110	5533	4515.74	1.0987	0.645591	1.00762	MULTISPECIES: 2-C-methyl-D-erythritol 4-phosphate cytidylyltransferase	NO	NA	SAOUHSC_00220
USA300HOU_RS08575	1717333	1717770	29	121	163	133.032	1.0986	0.623244	1.00762	MULTISPECIES: transcription elongation factor GreA	NO	NA	SAOUHSC_01714
USA300HOU_RS01620	354368	355129	88	4788	6444	5259.24	1.0984	0.502721	1.00762	MULTISPECIES: formate/nitrite transporter	NO	NA	SAOUHSC_00281
USA300HOU_RS01375	310742	311457	58	3963	5333	4352.51	1.0983	0.43785	1.00762	hypothetical protein	NO	NA	SAOUHSC_00235
USA300HOU_RS10515	2081132	2082320	110	5766	7758	6331.66	1.0981	0.631344	1.00762	hypothetical protein	NO	NA	SAOUHSC_02158
USA300HOU_RS04370	889643	889967	38	1752	2357	1923.66	1.0979	0.743453	1.00762	MULTISPECIES: arsenate reductase	NO	NA	SAOUHSC_00835
USA300HOU_RS13615	2647460	2647544	7	275	370	301.974	1.0977	0.798081	1.00762	hypothetical protein	NO	NA
USA300HOU_RS03025	636688	636922	23	716	963	785.949	1.0976	0.860432	1.00762	MULTISPECIES: hypothetical protein	NO	NA	SAOUHSC_00560
USA300HOU_RS14525	2835859	2836395	50	1574	2117	1727.78	1.0976	0.674032	1.00762	imidazole glycerol phosphate synthase subunit HisH	NO	NA	SAOUHSC_03010
USA300HOU_RS03515	725151	726052	82	3011	4049	3304.57	1.0975	0.662984	1.00762	MULTISPECIES: dihydroxyacetone kinase subunit DhaK	NO	NA	SAOUHSC_00655
USA300HOU_RS13165	2555674	2555754	7	177	238	194.243	1.0969	0.901515	1.00762	hypothetical protein	NO	NA	SAOUHSC_02721
USA300HOU_RS04850	981519	982118	81	3507	4713	3846.5	1.0968	0.476533	1.00762	MULTISPECIES: hypothetical protein	NO	NA	SAOUHSC_00915
USA300HOU_RS00275	64079	65130	97	4231	5685	4639.79	1.0966	0.945962	1.00762	MULTISPECIES: alcohol dehydrogenase	NO	NA
USA300HOU_RS10410	2063160	2064588	138	4798	6444	5259.24	1.0961	0.432368	1.00762	sodium-dependent dicarboxylate transporter SdcS	NO	NA	SAOUHSC_02137
USA300HOU_RS00765	166560	167986	126	8064	10829	8838.04	1.096	0.560795	1.00762	bifunctional metallophosphatase/5\'-nucleotidase	NO	NA	SAOUHSC_00107
USA300HOU_RS12540	2435162	2436433	122	7069	9491	7746.04	1.0958	0.711985	1.00762	alanine glycine permease	NO	NA	SAOUHSC_02590
USA300HOU_RS09500	1916282	1917703	120	1089	1462	1193.21	1.0956	0.677227	1.00762	MULTISPECIES: phosphoenolpyruvate carboxykinase (ATP)	NO	NA	SAOUHSC_01910
USA300HOU_RS04150	849826	850746	81	491	659	537.84	1.0952	0.827442	1.00762	MULTISPECIES: hypothetical protein	NO	NA	SAOUHSC_00788
USA300HOU_RS00520	110996	111707	75	6233	8362	6824.61	1.0949	0.684771	1.00762	hypothetical protein	NO	NA	SAOUHSC_00053
USA300HOU_RS02080	442349	443003	76	5152	6910	5639.57	1.0946	0.614939	1.00762	mRNA interferase PemK	NO	NA	SAOUHSC_00377
USA300HOU_RS05660	1141483	1142305	70	1380	1851	1510.69	1.0946	0.304916	1.00762	heme uptake system protein IsdE	NO	NA	SAOUHSC_01085
USA300HOU_RS00390	86069	88002	178	9591	12862	10497.3	1.0945	0.48753	1.00762	MULTISPECIES: copper-translocating P-type ATPase	NO	NA
USA300HOU_RS04325	884138	884321	20	2189	2933	2393.76	1.0935	0.616758	1.00762	hypothetical protein	NO	NA	SAOUHSC_00825
USA300HOU_RS10305	2040005	2040876	85	288	386	315.032	1.0935	0.462833	1.00762	diacylglycerol kinase	NO	NA	SAOUHSC_02114
USA300HOU_RS06015	1206208	1207066	80	300	402	328.091	1.0933	0.0592512	0.413526	hypothetical protein	NO	NA	SAOUHSC_01163
USA300HOU_RS05545	1119904	1120350	44	1513	2026	1653.51	1.0928	0.860863	1.00762	MULTISPECIES: hypothetical protein	NO	NA	SAOUHSC_01061
USA300HOU_RS00795	171195	173600	189	13007	17414	14212.4	1.0927	0.439509	1.00762	bifunctional acetaldehyde-CoA/alcohol dehydrogenase	NO	NA	SAOUHSC_00113
USA300HOU_RS07530	1542434	1542719	40	1115	1493	1218.51	1.0927	0.881361	1.00762	hypothetical protein	NO	NA
USA300HOU_RS02765	571556	571697	13	789	1056	861.85	1.0922	1	1.00762	hypothetical protein	NO	NA
USA300HOU_RS05840	1172313	1172576	24	777	1039	847.976	1.0912	0.828534	1.00762	hypothetical protein	NO	NA
USA300HOU_RS00500	105146	108080	272	14853	19853	16202.9	1.0909	0.225531	0.95306	ATPase	NO	NA	SAOUHSC_00049
USA300HOU_RS13140	2551143	2551270	15	609	814	664.343	1.0907	0.678032	1.00762	hypothetical protein	NO	NA
USA300HOU_RS06275	1263137	1264177	105	3100	4142	3380.48	1.0904	0.672652	1.00762	cell wall hydrolase	NO	NA	SAOUHSC_01219
USA300HOU_RS11405	2229149	2229727	58	3136	4190	3419.65	1.0904	0.664669	1.00762	MULTISPECIES: uracil phosphoribosyltransferase	NO	NA	SAOUHSC_02353
USA300HOU_RS00975	215675	216768	83	5127	6846	5587.34	1.0898	0.493527	1.00762	MULTISPECIES: ornithine aminotransferase 1	NO	NA	SAOUHSC_00150
USA300HOU_RS06045	1212946	1215918	253	951	1270	1036.51	1.0898	0.561537	1.00762	carbamoyl-phosphate synthase large chain	NO	NA	SAOUHSC_01170
USA300HOU_RS13720	2665439	2665529	8	304	406	331.355	1.0897	0.874735	1.00762	hypothetical protein	NO	NA	SAOUHSC_02838
USA300HOU_RS05780	1165267	1165341	9	158	211	172.207	1.0894	0.627029	1.00762	hypothetical protein	NO	NA
USA300HOU_RS04670	937274	938634	135	4859	6484	5291.89	1.0891	0.523739	1.00762	cytosol aminopeptidase	NO	NA
USA300HOU_RS08045	1620996	1622374	127	254	339	276.673	1.0889	0.169958	0.824572	MULTISPECIES: glucose-6-phosphate dehydrogenase	NO	NA	SAOUHSC_01599
USA300HOU_RS04045	826458	827052	53	3315	4422	3609	1.0887	0.602135	1.00762	YigZ family protein	NO	NA	SAOUHSC_00763
USA300HOU_RS03890	793251	794982	155	3716	4956	4044.82	1.0885	0.47781	1.00762	heme ABC transporter ATP-binding protein	NO	NA	SAOUHSC_00729
USA300HOU_RS07940	1602871	1603262	31	1112	1483	1210.34	1.0884	0.899165	1.00762	hypothetical protein	NO	NA
USA300HOU_RS01740	380138	381092	84	4289	5718	4666.72	1.088	0.607282	1.00762	lipoate--protein ligase A	NO	NA	SAOUHSC_00308
USA300HOU_RS02130	451028	451672	67	2954	3938	3213.98	1.088	0.602567	1.00762	hypothetical protein	NO	NA	SAOUHSC_00390
USA300HOU_RS08655	1733535	1733927	35	1866	2487	2029.75	1.0877	0.613476	1.00762	MULTISPECIES: Rrf2 family transcriptional regulator	NO	NA
USA300HOU_RS12995	2527473	2527638	26	1079	1438	1173.62	1.0876	0.927087	1.00762	membrane protein	NO	NA
USA300HOU_RS03735	765056	766323	103	4453	5933	4842.19	1.0874	0.602142	1.00762	deoxyribodipyrimidine photo-lyase	NO	NA	SAOUHSC_00699
USA300HOU_RS07045	1419805	1421502	167	4653	6198	5058.47	1.0871	0.197062	0.89385	oligoendopeptidase F	NO	NA	SAOUHSC_01383
USA300HOU_RS05025	1018243	1018946	75	1350	1798	1467.43	1.0869	0.549771	1.00762	acetylesterase	NO	NA	SAOUHSC_00950
USA300HOU_RS02200	464355	465085	75	5546	7383	6025.61	1.0865	0.676465	1.00762	hypothetical protein	NO	NA
USA300HOU_RS00705	155091	155765	56	3870	5151	4203.97	1.0863	0.620846	1.00762	hypothetical protein	NO	NA	SAOUHSC_00094
USA300HOU_RS14375	2798003	2798520	56	2610	3474	2835.29	1.0863	0.546939	1.00762	MULTISPECIES: hypothetical protein	NO	NA	SAOUHSC_02980
USA300HOU_RS05735	1156698	1158363	149	3984	5301	4326.39	1.0859	0.489835	1.00762	MULTISPECIES: excinuclease ABC subunit C	NO	NA	SAOUHSC_01102
USA300HOU_RS10520	2082700	2082960	29	983	1308	1067.52	1.0859	0.987587	1.00762	MULTISPECIES: MAP domain-containing protein	NO	NA	SAOUHSC_02160
USA300HOU_RS07615	1556239	1556342	5	142	189	154.252	1.0857	0.752567	1.00762	hypothetical protein	NO	NA	SAOUHSC_01507
USA300HOU_RS06050	1216151	1216792	53	197	262	213.83	1.085	0.540386	1.00762	orotidine 5\'-phosphate decarboxylase	NO	NA	SAOUHSC_01171
USA300HOU_RS00630	141138	142798	137	6947	9234	7536.29	1.0848	0.475448	1.00762	siderophore biosynthesis protein SbnF	NO	NA	SAOUHSC_00080
USA300HOU_RS00380	83609	84321	64	3369	4477	3653.89	1.0845	0.476155	1.00762	MULTISPECIES: ABC transporter ATP-binding protein	NO	NA
USA300HOU_RS01695	370618	371838	114	7664	10183	8310.81	1.0844	0.313904	1.00762	histidine transporter	NO	NA	SAOUHSC_00299
USA300HOU_RS04055	828506	829472	83	5230	6940	5664.05	1.083	0.851403	1.00762	comf operon protein 1	NO	NA	SAOUHSC_00765
USA300HOU_RS02505	525741	527580	168	734	974	794.926	1.0829	0.0274739	0.247732	methionine--tRNA ligase	NO	NA	SAOUHSC_00461
USA300HOU_RS11325	2217252	2217557	26	799	1060	865.115	1.0826	0.74855	1.00762	single-stranded DNA-binding protein	NO	NA
USA300HOU_RS06325	1274738	1275435	56	156	207	168.942	1.0824	0.417604	1.00762	MULTISPECIES: 30S ribosomal protein S2	NO	NA	SAOUHSC_01232
USA300HOU_RS01590	350565	351020	40	2831	3754	3063.81	1.0822	0.718199	1.00762	hypothetical protein	NO	NA
USA300HOU_RS12125	2366005	2366327	23	58	77	62.8432	1.0821	0.202222	0.908681	MULTISPECIES: 50S ribosomal protein L14	NO	NA	SAOUHSC_02502
USA300HOU_RS02045	434672	435265	57	2425	3215	2623.91	1.082	0.582463	1.00762	MULTISPECIES: hypothetical protein	NO	NA	SAOUHSC_00370
USA300HOU_RS00230	55223	56148	88	6753	8952	7306.14	1.0819	0.529485	1.00762	MULTISPECIES: MBL fold hydrolase	NO	NA
USA300HOU_RS01515	340346	340710	30	2259	2994	2443.54	1.0817	0.970512	1.00762	MULTISPECIES: protein EsaC	NO	NA	SAOUHSC_00264
USA300HOU_RS03770	771095	771803	69	3979	5274	4304.35	1.0817	0.780297	1.00762	DeoR family transcriptional regulator	NO	NA	SAOUHSC_00706
USA300HOU_RS03070	643939	644620	63	178	236	192.61	1.0816	0.407359	1.00762	heme-binding protein	NO	NA	SAOUHSC_00573
USA300HOU_RS00220	53112	54499	158	12503	16568	13521.9	1.0815	0.251826	1.00762	MULTISPECIES: ATPase AAA	NO	NA
USA300HOU_RS03375	695474	695997	58	4956	6562	5355.55	1.0806	0.927394	1.00762	MULTISPECIES: recombinase	NO	NA	SAOUHSC_00624
USA300HOU_RS10570	2089781	2090469	74	3238	4287	3498.82	1.0805	0.526847	1.00762	amidase	NO	NA	SAOUHSC_02173
USA300HOU_RS01165	263890	265541	173	12499	16546	13504	1.0804	0.663299	1.00762	glycerophosphoryl diester phosphodiesterase	NO	NA	SAOUHSC_00190
USA300HOU_RS01135	256653	257337	68	3142	4159	3394.35	1.0803	0.672856	1.00762	MULTISPECIES: DNA-binding response regulator	NO	NA	SAOUHSC_00184
USA300HOU_RS03510	723898	724850	100	5556	7353	6001.12	1.0801	0.815481	1.00762	iron ABC transporter permease	NO	NA	SAOUHSC_00654
USA300HOU_RS00160	39203	41073	187	19352	25594	20888.4	1.0794	0.464556	1.00762	MULTISPECIES: beta-lactam-resistant peptidoglycan transpeptidase MecA	NO	NA
USA300HOU_RS01225	280413	280737	32	1728	2284	1864.08	1.0787	0.408876	1.00762	hypothetical protein	NO	NA	SAOUHSC_00202
USA300HOU_RS08245	1656753	1657648	89	2005	2650	2162.79	1.0787	0.602394	1.00762	hypothetical protein	NO	NA	SAOUHSC_01643
USA300HOU_RS00370	81926	82814	81	3877	5122	4180.3	1.0782	0.510359	1.00762	MULTISPECIES: peptide ABC transporter permease	NO	NA
USA300HOU_RS06280	1264287	1265447	132	3352	4428	3613.89	1.0781	0.665066	1.00762	methicillin resistance protein	NO	NA	SAOUHSC_01220
USA300HOU_RS09575	1928356	1928518	24	751	992	809.617	1.0779	0.942444	1.00762	MULTISPECIES: membrane protein	NO	NA	SAOUHSC_01925
USA300HOU_RS02160	456475	457107	62	3345	4416	3604.1	1.0774	0.796883	1.00762	hypothetical protein	NO	NA	SAOUHSC_00395
USA300HOU_RS01475	328564	329111	70	5052	6668	5442.06	1.0772	0.444375	1.00762	DUF5080 domain-containing protein	NO	NA	SAOUHSC_00255
USA300HOU_RS00510	108967	109889	86	6137	8097	6608.33	1.0768	0.560602	1.00762	1-phosphatidylinositol phosphodiesterase	NO	NA	SAOUHSC_00051
USA300HOU_RS06590	1336783	1338013	113	150	198	161.597	1.0768	0.487762	1.00762	MULTISPECIES: glutamine synthetase	NO	NA	SAOUHSC_01287
USA300HOU_RS01635	358197	358408	32	3572	4712	3845.68	1.0766	0.803806	1.00762	hypothetical protein	NO	NA
USA300HOU_RS01520	340749	341040	23	1452	1915	1562.92	1.0763	0.964949	1.00762	MULTISPECIES: virulence factor EsxB	NO	NA	SAOUHSC_00265
USA300HOU_RS10490	2078164	2078792	83	3814	5030	4105.21	1.0763	0.794859	1.00762	MULTISPECIES: membrane protein	NO	NA	SAOUHSC_02153
USA300HOU_RS01885	407200	407892	50	2430	3204	2614.93	1.0761	0.964255	1.00762	metal-dependent hydrolase	NO	NA	SAOUHSC_00337
USA300HOU_RS06600	1339467	1339653	25	700	923	753.303	1.076	0.984514	1.00762	XRE family transcriptional regulator	NO	NA	SAOUHSC_01289
USA300HOU_RS03640	748940	749010	7	157	207	168.942	1.0756	0.798081	1.00762	hypothetical protein	NO	NA	SAOUHSC_00680
USA300HOU_RS00350	77108	77856	82	6825	8991	7337.97	1.0751	0.347742	1.00762	MULTISPECIES: lysophospholipase	NO	NA
USA300HOU_RS12660	2458621	2458915	29	2464	3246	2649.21	1.0751	0.51365	1.00762	MULTISPECIES: membrane protein	NO	NA	SAOUHSC_02615
USA300HOU_RS14415	2810212	2811346	128	7602	10011	8170.44	1.0748	0.743273	1.00762	MULTISPECIES: accessory Sec system protein translocase subunit SecY2	NO	NA	SAOUHSC_02989
USA300HOU_RS06040	1211792	1212815	89	341	449	366.45	1.0744	0.915864	1.00762	carbamoyl-phosphate synthase small chain	NO	NA	SAOUHSC_01169
USA300HOU_RS13470	2611704	2611950	19	727	957	781.052	1.0742	0.640307	1.00762	hypothetical protein	NO	NA
USA300HOU_RS02270	476168	476268	10	883	1161	947.545	1.073	0.733634	1.00762	hypothetical protein	NO	NA	SAOUHSC_00411
USA300HOU_RS07235	1457152	1457592	51	2036	2674	2182.37	1.0719	1	1.00762	transposase	NO	NA
USA300HOU_RS01235	281141	282203	90	6547	8598	7017.22	1.0718	0.858079	1.00762	nitric oxide dioxygenase	NO	NA	SAOUHSC_00204
USA300HOU_RS08895	1779853	1780181	29	54	71	57.9464	1.0718	0.751431	1.00762	MULTISPECIES: 50S ribosomal protein L20	NO	NA
USA300HOU_RS01110	250658	251659	58	2458	3227	2633.7	1.0715	0.855392	1.00762	MULTISPECIES: oxidoreductase	NO	NA	SAOUHSC_00179
USA300HOU_RS12695	2465865	2466749	107	4921	6461	5273.12	1.0715	0.5674	1.00762	MULTISPECIES: cobalt transporter CorA	NO	NA	SAOUHSC_02624
USA300HOU_RS01795	391984	392965	72	3859	5064	4132.96	1.071	0.470766	1.00762	luciferase	NO	NA	SAOUHSC_00319
USA300HOU_RS00170	42201	42433	19	1403	1841	1502.52	1.0709	0.965062	1.00762	MULTISPECIES: type I restriction endonuclease	NO	NA
USA300HOU_RS04350	887124	887511	29	912	1196	976.111	1.0702	0.714729	1.00762	organic hydroperoxide resistance protein-like	NO	NA	SAOUHSC_00831
USA300HOU_RS01965	421966	422523	61	3030	3972	3241.73	1.0699	0.515459	1.00762	toxin	NO	NA	SAOUHSC_00354
USA300HOU_RS08680	1738539	1739679	114	167	219	178.736	1.0699	0.162311	0.804201	MULTISPECIES: histidine--tRNA ligase	NO	NA	SAOUHSC_01738
USA300HOU_RS14110	2739554	2740911	134	8589	11260	9189.8	1.0699	0.747792	1.00762	amino acid permease	NO	NA	SAOUHSC_02923
USA300HOU_RS13425	2606478	2606681	27	1915	2510	2048.53	1.0697	0.755461	1.00762	hypothetical protein	NO	NA	SAOUHSC_A02635
USA300HOU_RS05295	1072374	1073151	70	1230	1612	1315.63	1.0696	0.895517	1.00762	bifunctional 510-methylene-tetrahydrofolate dehydrogenase/510-methylene-tetrahydrofolate cyclohydrolase	NO	NA	SAOUHSC_01007
USA300HOU_RS00900	195001	195170	15	983	1288	1051.2	1.0693	0.868197	1.00762	MULTISPECIES: hypothetical protein	NO	NA	SAOUHSC_00134
USA300HOU_RS03235	671782	672377	65	2472	3239	2643.5	1.0693	0.735641	1.00762	endonuclease III	NO	NA	SAOUHSC_00612
USA300HOU_RS10660	2105265	2106328	84	2800	3668	2993.62	1.0691	0.793486	1.00762	phage capsid protein	NO	NA
USA300HOU_RS06175	1242610	1243510	85	129	169	137.929	1.0687	0.942501	1.00762	MULTISPECIES: phosphate acyltransferase	NO	NA	SAOUHSC_01197
USA300HOU_RS07565	1547667	1547765	9	142	186	151.803	1.0686	0.858806	1.00762	hypothetical protein	NO	NA	SAOUHSC_01495
USA300HOU_RS09195	1847851	1849403	130	4355	5701	4652.85	1.0684	0.238236	0.976286	formate--tetrahydrofolate ligase	NO	NA	SAOUHSC_01845
USA300HOU_RS03820	781746	782189	45	2062	2698	2201.96	1.0678	0.577631	1.00762	MULTISPECIES: hypothetical protein	NO	NA	SAOUHSC_00716
USA300HOU_RS09395	1897362	1897946	53	1571	2055	1677.18	1.0675	0.582467	1.00762	riboflavin synthase subunit alpha	NO	NA	SAOUHSC_01888
USA300HOU_RS03815	781093	781717	65	2804	3667	2992.81	1.0673	0.874197	1.00762	MULTISPECIES: DNA-binding response regulator	NO	NA	SAOUHSC_00715
USA300HOU_RS14670	2863129	2863559	57	3246	4244	3463.72	1.0671	0.634002	1.00762	phage tail protein	NO	NA	SAOUHSC_03041
USA300HOU_RS10445	2071131	2071488	38	1701	2224	1815.11	1.067	0.516073	1.00762	MULTISPECIES: hypothetical protein	NO	NA	SAOUHSC_02144
USA300HOU_RS10960	2147596	2148131	71	6828	8926	7284.92	1.0669	0.734869	1.00762	accessory gene regulator protein B	NO	NA	SAOUHSC_02261
USA300HOU_RS04660	935083	935414	29	1136	1485	1211.98	1.0668	0.720554	1.00762	hypothetical protein	NO	NA	SAOUHSC_00877
USA300HOU_RS10535	2085704	2085870	17	371	485	395.831	1.0667	0.890402	1.00762	MULTISPECIES: membrane protein	NO	NA	SAOUHSC_02164
USA300HOU_RS12275	2389099	2389187	4	192	251	204.853	1.0666	1	1.00762	hypothetical protein	NO	NA
USA300HOU_RS12495	2424687	2425123	51	3550	4638	3785.28	1.0663	0.646605	1.00762	MULTISPECIES: hypothetical protein	NO	NA	SAOUHSC_02581
USA300HOU_RS00300	67949	68703	92	6358	8306	6778.91	1.0662	0.650802	1.00762	MULTISPECIES: transposase	NO	NA
USA300HOU_RS07610	1555442	1555935	63	2322	3033	2475.37	1.066	0.646437	1.00762	MULTISPECIES: hypothetical protein	NO	NA	SAOUHSC_01505
USA300HOU_RS14620	2852930	2854252	111	4866	6356	5187.42	1.066	0.821409	1.00762	2-oxoglutarate translocator	NO	NA	SAOUHSC_03030
USA300HOU_RS00495	104207	104752	66	5162	6742	5502.46	1.0659	0.875224	1.00762	membrane protein	NO	NA	SAOUHSC_00047
USA300HOU_RS12140	2366912	2367288	29	88	115	93.8568	1.0658	0.335348	1.00762	MULTISPECIES: 50S ribosomal protein L16	NO	NA
USA300HOU_RS01490	330917	333729	251	15233	19883	16227.4	1.0653	0.42657	1.00762	type VII secretion protein EsaA	NO	NA	SAOUHSC_00258
USA300HOU_RS12425	2411636	2411940	32	1877	2450	1999.56	1.0653	0.941124	1.00762	hypothetical protein	NO	NA	SAOUHSC_02568
USA300HOU_RS01365	309072	309707	69	2857	3729	3043.41	1.0652	0.749416	1.00762	MULTISPECIES: antiholin-like protein LrgB	NO	NA	SAOUHSC_00233
USA300HOU_RS08880	1778170	1779027	82	3526	4602	3755.9	1.0652	0.972451	1.00762	hypothetical protein	NO	NA
USA300HOU_RS01345	305097	305728	59	3767	4916	4012.17	1.0651	0.74258	1.00762	iron-sulfur cluster repair protein ScdA	NO	NA	SAOUHSC_00229
USA300HOU_RS13280	2577820	2577940	7	475	620	506.01	1.0651	0.948891	1.00762	hypothetical protein	NO	NA
USA300HOU_RS01075	243323	244045	67	4352	5679	4634.89	1.065	0.559907	1.00762	hypothetical protein	NO	NA	SAOUHSC_00172
USA300HOU_RS00360	79704	80310	52	3448	4499	3671.84	1.0649	0.54756	1.00762	MULTISPECIES: methyltransferase	NO	NA
USA300HOU_RS06250	1256107	1258555	273	7334	9567	7808.07	1.0646	0.46479	1.00762	membrane protein	NO	NA	SAOUHSC_01213
USA300HOU_RS04340	885471	886035	66	3469	4524	3692.24	1.0643	0.91661	1.00762	hypothetical protein	NO	NA	SAOUHSC_00828
USA300HOU_RS10260	2032476	2032536	12	401	523	426.844	1.0643	0.707333	1.00762	hypothetical protein	NO	NA	SAOUHSC_02105
USA300HOU_RS00450	96968	97059	9	283	369	301.158	1.0639	1	1.00762	hypothetical protein	NO	NA	SAOUHSC_00038
USA300HOU_RS00740	161150	161873	77	5549	7233	5903.18	1.0638	0.439312	1.00762	phosphonate ABC transporter permease protein PhnE	NO	NA	SAOUHSC_00102
USA300HOU_RS00940	201951	203110	135	11193	14590	11907.6	1.0638	0.742225	1.00762	MULTISPECIES: multidrug MFS transporter	NO	NA	SAOUHSC_00143
USA300HOU_RS03300	682697	683246	53	2127	2771	2261.54	1.0632	0.994958	1.00762	MULTISPECIES: hypothetical protein	NO	NA
USA300HOU_RS01815	395134	395627	41	2574	3353	2736.54	1.0631	0.734966	1.00762	50S ribosomal protein L7 serine acetyltransferase	NO	NA	SAOUHSC_00324
USA300HOU_RS00435	93087	94087	96	5031	6551	5346.57	1.0627	0.690097	1.00762	dihydroneopterin aldolase	NO	NA	SAOUHSC_00035
USA300HOU_RS00760	164952	166382	105	5567	7245	5912.98	1.0621	0.363574	1.00762	hypothetical protein	NO	NA	SAOUHSC_00106
USA300HOU_RS01725	378070	378380	20	914	1189	970.398	1.0616	0.755643	1.00762	glycine cleavage system protein H	NO	NA	SAOUHSC_00305
USA300HOU_RS12560	2437635	2438212	60	3007	3910	3191.13	1.0612	0.594184	1.00762	haloacid dehalogenase	NO	NA
USA300HOU_RS08065	1626298	1626500	20	420	546	445.616	1.0608	0.967619	1.00762	hypothetical protein	NO	NA
USA300HOU_RS00255	60400	60705	38	1959	2546	2077.91	1.0607	0.759171	1.00762	MULTISPECIES: hypothetical protein	NO	NA
USA300HOU_RS12530	2433100	2433401	40	3621	4706	3840.78	1.0607	0.637262	1.00762	MULTISPECIES: hypothetical protein	NO	NA	SAOUHSC_02588
USA300HOU_RS13205	2562372	2563686	126	6107	7937	6477.75	1.0607	0.72372	1.00762	alanine glycine permease	NO	NA	SAOUHSC_02729
USA300HOU_RS09035	1815372	1816171	71	397	516	421.131	1.0606	0.784064	1.00762	oligoribonuclease	NO	NA	SAOUHSC_01812
USA300HOU_RS10565	2089080	2089538	41	1640	2131	1739.21	1.0605	0.398649	1.00762	staphylokinase	NO	NA	SAOUHSC_02171
USA300HOU_RS01825	396817	397961	95	4220	5483	4474.93	1.0604	0.777692	1.00762	peroxidase	NO	NA	SAOUHSC_00326
USA300HOU_RS07300	1466766	1467155	34	1100	1429	1166.27	1.0602	0.763743	1.00762	MULTISPECIES: hypothetical protein	NO	NA	SAOUHSC_01436
USA300HOU_RS14145	2748244	2748654	42	4106	5333	4352.51	1.06	0.70378	1.00762	antibiotic biosynthesis monooxygenase	NO	NA	SAOUHSC_02930
USA300HOU_RS14440	2820714	2821050	32	1305	1695	1383.37	1.06	0.628781	1.00762	MULTISPECIES: hypothetical protein	NO	NA	SAOUHSC_02994
USA300HOU_RS05830	1171953	1172072	18	472	613	500.297	1.0598	0.936928	1.00762	membrane protein	NO	NA	SAOUHSC_01122
USA300HOU_RS14615	2852198	2852631	39	2129	2764	2255.83	1.0595	0.904537	1.00762	DNA damage-inducible protein DinB	NO	NA	SAOUHSC_03028
USA300HOU_RS13945	2713543	2714530	95	5912	7672	6261.47	1.0591	0.625449	1.00762	membrane protein	NO	NA	SAOUHSC_02888
USA300HOU_RS12320	2394085	2394541	38	1463	1898	1549.04	1.0588	0.496151	1.00762	molybdenum cofactor biosynthesis protein	NO	NA	SAOUHSC_02544
USA300HOU_RS00960	212554	213251	64	4408	5718	4666.72	1.0587	0.58856	1.00762	acetylglutamate kinase	NO	NA	SAOUHSC_00147
USA300HOU_RS03525	726712	727039	24	666	864	705.15	1.0587	0.844641	1.00762	PTS-dependent dihydroxyacetone kinase phosphotransferase subunit DhaM	NO	NA	SAOUHSC_00658
USA300HOU_RS04400	892716	892984	27	713	925	754.935	1.0587	0.883077	1.00762	MULTISPECIES: thiol reductase thioredoxin	NO	NA	SAOUHSC_00841
USA300HOU_RS01495	333847	334266	30	1448	1878	1532.72	1.0585	0.923422	1.00762	protein EssA	NO	NA	SAOUHSC_00259
USA300HOU_RS12670	2460408	2461222	70	3324	4311	3518.41	1.0585	0.706032	1.00762	sodium ABC transporter ATP-binding protein	NO	NA	SAOUHSC_02619
USA300HOU_RS09270	1866184	1867185	93	4116	5338	4356.59	1.0584	0.484677	1.00762	glutamyl aminopeptidase	NO	NA	SAOUHSC_01861
USA300HOU_RS10340	2048153	2050033	171	320	415	338.701	1.0583	0.3004	1.00762	DNA ligase (NAD(+)) LigA	NO	NA	SAOUHSC_02122
USA300HOU_RS08785	1759787	1760040	32	1061	1375	1122.2	1.0576	0.652204	1.00762	membrane protein	NO	NA	SAOUHSC_01762
USA300HOU_RS12750	2476177	2476419	28	3092	4006	3269.48	1.0574	0.583008	1.00762	hypothetical protein	NO	NA
USA300HOU_RS05525	1116489	1117254	62	1824	2362	1927.74	1.0568	0.689268	1.00762	inositol monophosphatase	NO	NA
USA300HOU_RS10500	2079731	2080079	24	739	957	781.052	1.0568	0.780575	1.00762	MULTISPECIES: GntR family transcriptional regulator	NO	NA	SAOUHSC_02155
USA300HOU_RS02560	535070	535970	75	105	136	110.996	1.0566	0.0467526	0.348074	MULTISPECIES: ribose-phosphate pyrophosphokinase	NO	NA
USA300HOU_RS10320	2043175	2044506	110	105	136	110.996	1.0566	0.0309067	0.272132	glutamyl-tRNA(Gln) amidotransferase subunit A	NO	NA	SAOUHSC_02117
USA300HOU_RS01060	238037	239121	124	7081	9164	7479.16	1.0562	0.828301	1.00762	peptide ABC transporter permease	NO	NA	SAOUHSC_00169
USA300HOU_RS00880	190699	190998	30	1241	1606	1310.73	1.0561	0.911691	1.00762	MULTISPECIES: monooxygenase IsdI	NO	NA	SAOUHSC_00130
USA300HOU_RS01865	403256	403839	71	9141	11828	9653.37	1.056	0.841539	1.00762	membrane protein	NO	NA	SAOUHSC_00334
USA300HOU_RS10965	2148150	2148276	15	1216	1573	1283.8	1.0557	0.966907	1.00762	hypothetical protein	NO	NA	SAOUHSC_02262
USA300HOU_RS02165	457220	457281	5	102	132	107.731	1.0556	0.672336	1.00762	hypothetical protein	NO	NA
USA300HOU_RS02640	552688	553015	31	85	110	89.7761	1.0555	0.33056	1.00762	MULTISPECIES: dihydroneopterin aldolase	NO	NA	SAOUHSC_00490
USA300HOU_RS00465	98929	99185	28	1576	2038	1663.31	1.0554	0.850505	1.00762	transcriptional regulator	NO	NA	SAOUHSC_00041
USA300HOU_RS08585	1718492	1719666	91	2427	3138	2561.07	1.0552	0.97867	1.00762	MULTISPECIES: protease	NO	NA	SAOUHSC_01716
USA300HOU_RS10665	2106432	2107095	54	1717	2219	1811.03	1.0547	0.870628	1.00762	peptidase	NO	NA
USA300HOU_RS01840	400531	400709	15	503	650	530.495	1.0546	0.966911	1.00762	MULTISPECIES: protein translocase TatA	NO	NA	SAOUHSC_00329
USA300HOU_RS00260	60806	61139	43	3531	4560	3721.63	1.054	0.713559	1.00762	MULTISPECIES: membrane protein	NO	NA
USA300HOU_RS12445	2416207	2416401	18	899	1161	947.545	1.0539	0.886749	1.00762	MULTISPECIES: hypothetical protein	NO	NA	SAOUHSC_02572
USA300HOU_RS14350	2787753	2789511	159	8273	10682	8718.07	1.0538	0.339491	1.00762	PTS mannose transporter subunit IIA	NO	NA	SAOUHSC_02974
USA300HOU_RS04315	883326	883492	22	846	1092	891.231	1.0534	0.981271	1.00762	hypothetical protein	NO	NA
USA300HOU_RS12595	2445091	2445624	68	3954	5103	4164.79	1.0533	0.765585	1.00762	membrane protein	NO	NA	SAOUHSC_02603
USA300HOU_RS01905	413199	414205	88	6413	8276	6754.42	1.0532	0.622097	1.00762	cystathionine gamma-synthase	NO	NA	SAOUHSC_00341
USA300HOU_RS09050	1818712	1819341	50	1718	2216	1808.58	1.0527	0.782689	1.00762	metal-dependent hydrolase	NO	NA	SAOUHSC_01815
USA300HOU_RS06115	1228989	1230205	109	4564	5885	4803.02	1.0524	0.735166	1.00762	16S rRNA (cytosine(967)-C(5))-methyltransferase	NO	NA	SAOUHSC_01184
USA300HOU_RS07790	1588424	1588677	26	663	855	697.805	1.0524	0.776381	1.00762	nuclease	NO	NA	SAOUHSC_01543
USA300HOU_RS04395	892338	892698	34	1489	1920	1567	1.0523	0.820463	1.00762	topiosmerase	NO	NA	SAOUHSC_00840
USA300HOU_RS07035	1419082	1419245	18	747	963	785.949	1.0521	0.936936	1.00762	hypothetical protein	NO	NA
USA300HOU_RS14600	2850207	2850780	57	1929	2486	2028.94	1.0518	0.761683	1.00762	pyrrolidone-carboxylate peptidase	NO	NA	SAOUHSC_03025
USA300HOU_RS00355	78411	79359	84	4747	6117	4992.36	1.0517	0.808236	1.00762	MULTISPECIES: transposase	NO	NA
USA300HOU_RS01290	291653	292630	75	5632	7255	5921.14	1.0513	0.540079	1.00762	sorbitol dehydrogenase	NO	NA	SAOUHSC_00217
USA300HOU_RS04335	884807	885353	42	2280	2937	2397.02	1.0513	0.872053	1.00762	phosphoglycerate mutase	NO	NA	SAOUHSC_00827
USA300HOU_RS14455	2822336	2822799	41	1326	1708	1393.98	1.0512	0.597	1.00762	MULTISPECIES: GNAT family acetyltransferase	NO	NA	SAOUHSC_02997
USA300HOU_RS10495	2078856	2079685	74	2572	3312	2703.08	1.0509	0.951068	1.00762	ABC transporter ATP-binding protein	NO	NA	SAOUHSC_02154
USA300HOU_RS00440	94195	95443	117	8520	10961	8945.78	1.05	0.6499	1.00762	Zn-dependent hydrolase	NO	NA	SAOUHSC_00036
USA300HOU_RS10675	2108374	2109929	143	6830	8781	7166.58	1.0493	0.759589	1.00762	terminase	NO	NA
USA300HOU_RS00250	60111	60269	18	525	675	550.899	1.0492	0.886763	1.00762	MULTISPECIES: hypothetical protein	NO	NA
USA300HOU_RS14595	2849085	2849978	71	3996	5137	4192.54	1.0492	0.545891	1.00762	sulfurtransferase	NO	NA	SAOUHSC_03024
USA300HOU_RS01100	248481	249661	112	5773	7417	6053.35	1.0486	0.823748	1.00762	maltose ABC transporter permease	NO	NA	SAOUHSC_00177
USA300HOU_RS08500	1704544	1704790	28	56	72	58.7625	1.0485	0.661982	1.00762	MULTISPECIES: RNA-binding protein	NO	NA	SAOUHSC_01698
USA300HOU_RS13170	2555913	2556253	43	2301	2956	2412.53	1.0484	0.917415	1.00762	hypothetical protein	NO	NA	SAOUHSC_02722
USA300HOU_RS05850	1173592	1174241	75	2123	2727	2225.63	1.0483	0.512838	1.00762	hypothetical protein	NO	NA	SAOUHSC_01125
USA300HOU_RS02235	470299	471027	64	3532	4536	3702.04	1.0481	0.78039	1.00762	hypothetical protein	NO	NA	SAOUHSC_00404
USA300HOU_RS09600	1930548	1930899	43	957	1229	1003.04	1.0481	0.859143	1.00762	hypothetical protein	NO	NA	SAOUHSC_01930
USA300HOU_RS04860	983253	983733	45	2302	2956	2412.53	1.048	0.855912	1.00762	phosphatidylethanolamine-binding protein	NO	NA
USA300HOU_RS01745	381495	382428	61	2838	3644	2974.04	1.0479	0.557648	1.00762	hypothetical protein	NO	NA	SAOUHSC_00309
USA300HOU_RS06210	1250272	1251418	90	183	235	191.794	1.0478	0.0574827	0.405659	signal recognition particle-docking protein FtsY	NO	NA	SAOUHSC_01205
USA300HOU_RS09860	1979231	1979552	19	1011	1298	1059.36	1.0478	0.88386	1.00762	MULTISPECIES: hypothetical protein	NO	NA	SAOUHSC_01977
USA300HOU_RS01380	311577	312904	100	5437	6979	5695.88	1.0476	0.595093	1.00762	6-phospho-beta-glucosidase	NO	NA	SAOUHSC_00236
USA300HOU_RS11205	2193370	2193887	44	2831	3633	2965.06	1.0473	0.890473	1.00762	potassium-transporting ATPase subunit C	NO	NA	SAOUHSC_02310
USA300HOU_RS08700	1744171	1744652	48	678	870	710.047	1.0472	0.956145	1.00762	MULTISPECIES: adenine phosphoribosyltransferase	NO	NA	SAOUHSC_01743
USA300HOU_RS13220	2566149	2567865	179	10290	13201	10773.9	1.047	0.991035	1.00762	amino acid permease	NO	NA	SAOUHSC_02733
USA300HOU_RS14520	2835183	2835790	56	3451	4427	3613.08	1.047	0.804639	1.00762	1-(5-phosphoribosyl)-5-((5-phosphoribosylamino)methylideneamino)imidazole-4-carboxamide isomerase	NO	NA	SAOUHSC_03009
USA300HOU_RS12480	2422021	2423063	105	5165	6625	5406.97	1.0468	0.68015	1.00762	hypothetical protein	NO	NA	SAOUHSC_02579
USA300HOU_RS09180	1843736	1844571	92	4467	5729	4675.7	1.0467	0.753351	1.00762	MULTISPECIES: transglycosylase	NO	NA	SAOUHSC_01840
USA300HOU_RS13150	2551577	2553180	160	9032	11584	9454.23	1.0467	0.643911	1.00762	multidrug ABC transporter ATP-binding protein	NO	NA	SAOUHSC_02718
USA300HOU_RS00565	123978	125219	150	14439	18516	15111.8	1.0466	0.945343	1.00762	transcriptional regulator	NO	NA	SAOUHSC_00064
USA300HOU_RS00870	188190	189362	93	6168	7908	6454.08	1.0464	0.643293	1.00762	MULTISPECIES: UDP-N-acetyl-D-mannosamine dehydrogenase	NO	NA	SAOUHSC_00128
USA300HOU_RS00560	122910	123725	97	6348	8138	6641.8	1.0463	0.94902	1.00762	membrane protein	NO	NA	SAOUHSC_00062
USA300HOU_RS00910	196263	196909	56	2801	3591	2930.78	1.0463	0.468727	1.00762	sulfonate ABC transporter ATP-binding protein	NO	NA	SAOUHSC_00136
USA300HOU_RS00945	203843	210552	595	48877	62644	51126.6	1.046	0.33692	1.00762	non-ribosomal peptide synthetase	NO	NA	SAOUHSC_00144
USA300HOU_RS05460	1103624	1104521	62	323	414	337.884	1.0459	0.64796	1.00762	pyruvate dehydrogenase E1 component subunit beta	NO	NA	SAOUHSC_01041
USA300HOU_RS00375	82880	83596	60	4126	5287	4314.96	1.0458	0.616165	1.00762	MULTISPECIES: membrane protein	NO	NA
USA300HOU_RS05685	1144859	1145547	58	1255	1608	1312.36	1.0457	0.640735	1.00762	RNA methyltransferase	NO	NA	SAOUHSC_01091
USA300HOU_RS01670	365155	366579	136	9744	12484	10188.8	1.0456	0.645385	1.00762	hypothetical protein	NO	NA	SAOUHSC_00294
USA300HOU_RS07600	1554034	1554910	90	3805	4875	3978.71	1.0456	0.714199	1.00762	hypothetical protein	NO	NA	SAOUHSC_01503
USA300HOU_RS03680	753770	754301	43	1681	2153	1757.16	1.0453	0.802201	1.00762	MULTISPECIES: Rossman fold protein TIGR00730 family	NO	NA	SAOUHSC_00688
USA300HOU_RS00245	59074	59975	92	5148	6591	5379.22	1.0449	0.776574	1.00762	MULTISPECIES: hypothetical protein	NO	NA
USA300HOU_RS05675	1144146	1144439	28	892	1142	932.039	1.0448	0.993461	1.00762	monooxygenase IsdI	NO	NA	SAOUHSC_01089
USA300HOU_RS06005	1204946	1205103	22	1003	1284	1047.93	1.0448	0.841831	1.00762	hypothetical protein	NO	NA
USA300HOU_RS07150	1440220	1440508	32	1239	1586	1294.41	1.0447	0.62399	1.00762	MULTISPECIES: hypothetical protein	NO	NA
USA300HOU_RS08030	1617908	1618608	56	2060	2637	2152.18	1.0447	0.990713	1.00762	SDR family oxidoreductase	NO	NA	SAOUHSC_01596
USA300HOU_RS04285	879368	879805	40	995	1273	1038.95	1.0441	0.873809	1.00762	hypothetical protein	NO	NA	SAOUHSC_00817
USA300HOU_RS07260	1461849	1461941	14	577	738	602.316	1.0438	0.981669	1.00762	hypothetical protein	NO	NA
USA300HOU_RS00720	157029	157649	47	3475	4444	3626.95	1.0437	0.945737	1.00762	MULTISPECIES: purine-nucleoside phosphorylase	NO	NA	SAOUHSC_00097
USA300HOU_RS01960	421444	421561	16	705	901	735.347	1.043	0.984964	1.00762	integrase	NO	NA
USA300HOU_RS05665	1142377	1143281	100	3155	4032	3290.7	1.043	0.880534	1.00762	hemin ABC transporter permease	NO	NA	SAOUHSC_01086
USA300HOU_RS00175	42493	43912	132	8865	11328	9245.3	1.0429	0.644738	1.00762	MULTISPECIES: transposase	NO	NA
USA300HOU_RS13805	2680491	2680606	18	1670	2134	1741.66	1.0429	0.590605	1.00762	hypothetical protein	NO	NA	SAOUHSC_02857
USA300HOU_RS09580	1928568	1928901	38	1539	1966	1604.54	1.0426	0.512725	1.00762	MULTISPECIES: hypothetical protein	NO	NA	SAOUHSC_01926
USA300HOU_RS01120	252849	253756	83	5725	7310	5966.03	1.0421	0.864081	1.00762	xylose isomerase	NO	NA	SAOUHSC_00181
USA300HOU_RS08170	1645623	1646606	102	2848	3635	2966.69	1.0417	0.968777	1.00762	MULTISPECIES: peptidase M24	NO	NA	SAOUHSC_01626
USA300HOU_RS00530	112662	113375	75	6750	8612	7028.65	1.0413	0.671002	1.00762	hypothetical protein	NO	NA	SAOUHSC_00055
USA300HOU_RS03800	778016	778791	74	2559	3265	2664.72	1.0413	0.89776	1.00762	glyoxal reductase	NO	NA	SAOUHSC_00712
USA300HOU_RS00625	139414	141038	138	9081	11585	9455.05	1.0412	0.847476	1.00762	siderophore biosynthesis protein SbnE	NO	NA	SAOUHSC_00079
USA300HOU_RS09145	1835370	1836860	137	4257	5430	4431.67	1.041	0.782536	1.00762	D-3-phosphoglycerate dehydrogenase	NO	NA	SAOUHSC_01833
USA300HOU_RS08790	1760149	1760756	51	1308	1668	1361.33	1.0407	0.809554	1.00762	MULTISPECIES: hypothetical protein	NO	NA	SAOUHSC_01763
USA300HOU_RS00305	68869	69736	79	5073	6467	5278.02	1.0404	0.637461	1.00762	MULTISPECIES: carbamate kinase	NO	NA
USA300HOU_RS12880	2501542	2503487	211	9748	12424	10139.8	1.0402	0.300487	1.00762	MULTISPECIES: transcriptional regulator	NO	NA	SAOUHSC_02664
USA300HOU_RS01790	391029	391877	75	4179	5326	4346.79	1.0401	0.861242	1.00762	glyoxalase	NO	NA	SAOUHSC_00318
USA300HOU_RS06695	1347632	1347803	20	295	376	306.871	1.0401	0.673144	1.00762	hypothetical protein	NO	NA
USA300HOU_RS07290	1464692	1465140	38	193	246	200.772	1.0401	0.34026	1.00762	MULTISPECIES: dihydrofolate reductase	NO	NA	SAOUHSC_01434
USA300HOU_RS12330	2395809	2396350	49	2542	3239	2643.5	1.0399	0.881379	1.00762	MULTISPECIES: molybdenum ABC transporter ATP-binding protein	NO	NA	SAOUHSC_02546
USA300HOU_RS05245	1062179	1062585	33	1121	1428	1165.46	1.0396	0.928448	1.00762	MULTISPECIES: GNAT family N-acetyltransferase	NO	NA	SAOUHSC_00995
USA300HOU_RS11040	2163481	2163897	37	855	1089	888.783	1.0395	0.712931	1.00762	ribosomal-protein-alanine N-acetyltransferase RimI	NO	NA	SAOUHSC_02278
USA300HOU_RS01605	352098	352548	42	3308	4213	3438.42	1.0394	0.784948	1.00762	hypothetical protein	NO	NA	SAOUHSC_00278
USA300HOU_RS06620	1342119	1342193	10	117	149	121.606	1.039	0.84949	1.00762	hypothetical protein	NO	NA	SAOUHSC_01293
USA300HOU_RS07845	1594041	1594263	21	425	541	441.535	1.0388	0.939794	1.00762	hypothetical protein	NO	NA	SAOUHSC_01558
USA300HOU_RS12390	2406406	2407998	141	6609	8411	6864.6	1.0387	0.649673	1.00762	MULTISPECIES: urease subunit alpha	NO	NA	SAOUHSC_02561
USA300HOU_RS08815	1766116	1766623	50	1521	1935	1579.24	1.0383	0.817248	1.00762	MULTISPECIES: DNA-3-methyladenine glycosylase	NO	NA	SAOUHSC_01768
USA300HOU_RS02260	474318	474486	21	1780	2264	1847.75	1.038	0.632638	1.00762	membrane protein	NO	NA	SAOUHSC_00409
USA300HOU_RS05960	1195536	1196633	79	247	314	256.27	1.0374	0.0718202	0.466172	MULTISPECIES: cell division protein FtsZ	NO	NA
USA300HOU_RS14230	2764455	2764913	44	2309	2935	2395.39	1.0374	0.883871	1.00762	MULTISPECIES: glutathione peroxidase	NO	NA	SAOUHSC_02949
USA300HOU_RS00970	214601	215550	84	6049	7688	6274.53	1.0373	0.711682	1.00762	N-acetyl-gamma-glutamyl-phosphate reductase	NO	NA	SAOUHSC_00149
USA300HOU_RS01040	232717	233575	94	5569	7078	5776.68	1.0373	0.902921	1.00762	hypothetical protein	NO	NA	SAOUHSC_00164
USA300HOU_RS02890	600116	601212	98	3521	4475	3652.25	1.0373	0.792389	1.00762	MULTISPECIES: 2-amino-3-ketobutyrate CoA ligase	NO	NA	SAOUHSC_00532
USA300HOU_RS01125	254178	254627	65	6098	7750	6325.13	1.0372	0.866872	1.00762	MULTISPECIES: membrane protein	NO	NA	SAOUHSC_00182
USA300HOU_RS00125	31118	33258	168	7261	9227	7530.58	1.0371	0.747552	1.00762	multifunctional 2\'3\'-cyclic-nucleotide 2\'-phosphodiesterase/5\'-nucleotidase/3\'-nucleotidase	NO	NA	SAOUHSC_00025
USA300HOU_RS01970	422925	423262	35	2307	2931	2392.12	1.0369	0.915802	1.00762	hypothetical protein	NO	NA	SAOUHSC_00355
USA300HOU_RS06060	1217476	1217654	22	1613	2049	1672.28	1.0367	0.597355	1.00762	hypothetical protein	NO	NA	SAOUHSC_01173
USA300HOU_RS03120	653255	654536	111	4265	5417	4421.06	1.0366	0.513473	1.00762	transposase	NO	NA	SAOUHSC_00584
USA300HOU_RS00640	143665	144753	81	5282	6708	5474.71	1.0365	0.742667	1.00762	diaminopimelate decarboxylase	NO	NA	SAOUHSC_00082
USA300HOU_RS05810	1168815	1168971	14	385	489	399.095	1.0365	0.747597	1.00762	membrane protein	NO	NA	SAOUHSC_01119
USA300HOU_RS00685	150105	151148	101	6616	8400	6855.63	1.0362	0.832107	1.00762	glycosyl transferase family 1	NO	NA	SAOUHSC_00090
USA300HOU_RS13190	2559958	2560371	45	4154	5274	4304.35	1.0362	0.906816	1.00762	transcriptional regulator	NO	NA	SAOUHSC_02726
USA300HOU_RS01830	398036	399635	149	8042	10208	8331.22	1.036	0.73372	1.00762	hypothetical protein	NO	NA	SAOUHSC_00327
USA300HOU_RS08235	1655359	1655633	28	735	933	761.464	1.036	0.755421	1.00762	MULTISPECIES: competence protein ComGC	NO	NA	SAOUHSC_01640
USA300HOU_RS13990	2719089	2719735	52	3229	4099	3345.38	1.036	0.573862	1.00762	short-chain dehydrogenase	NO	NA	SAOUHSC_02898
USA300HOU_RS03520	726152	726675	41	1500	1904	1553.94	1.0359	0.809419	1.00762	dihydroxyacetone kinase subunit L	NO	NA	SAOUHSC_00656
USA300HOU_RS05240	1058314	1061823	351	20511	26034	21247.5	1.0359	0.614911	1.00762	bifunctional autolysin	NO	NA	SAOUHSC_00994
USA300HOU_RS01065	239245	240899	148	8913	11311	9231.43	1.0357	0.517499	1.00762	peptide ABC transporter substrate-binding protein	NO	NA	SAOUHSC_00170
USA300HOU_RS12580	2442074	2442779	78	5469	6940	5664.05	1.0357	0.646213	1.00762	MULTISPECIES: RpiR family transcriptional regulator	NO	NA	SAOUHSC_02599
USA300HOU_RS03350	693475	693774	34	1127	1430	1167.09	1.0355	0.658774	1.00762	hypothetical protein	NO	NA
USA300HOU_RS03315	686207	687474	139	5566	7061	5762.81	1.0354	0.752875	1.00762	cell division protein FtsK	NO	NA
USA300HOU_RS13995	2719900	2720828	72	3610	4580	3737.95	1.0354	0.765944	1.00762	amidohydrolase	NO	NA	SAOUHSC_02899
USA300HOU_RS01215	277244	278360	97	5838	7406	6044.38	1.0353	0.815959	1.00762	protease PrsW	NO	NA	SAOUHSC_00200
USA300HOU_RS08975	1798468	1798642	29	886	1124	917.348	1.0353	0.803464	1.00762	hypothetical protein	NO	NA
USA300HOU_RS04455	900438	900618	22	272	345	281.57	1.0351	0.698252	1.00762	hypothetical protein	NO	NA
USA300HOU_RS13175	2556590	2557652	89	4309	5465	4460.24	1.0351	0.932758	1.00762	MULTISPECIES: glycerate kinase	NO	NA	SAOUHSC_02723
USA300HOU_RS12335	2396392	2397018	71	3559	4513	3683.27	1.0349	0.625829	1.00762	molybdenum ABC transporter permease subunit	NO	NA	SAOUHSC_02547
USA300HOU_RS07065	1424211	1425067	77	1710	2168	1769.4	1.0347	0.923685	1.00762	phosphate ABC transporter permease subunit PstC	NO	NA	SAOUHSC_01387
USA300HOU_RS06200	1245812	1246495	57	605	767	625.984	1.0346	0.981901	1.00762	MULTISPECIES: ribonuclease 3	NO	NA	SAOUHSC_01203
USA300HOU_RS05690	1146000	1146973	77	187	237	193.427	1.0342	0.123343	0.673294	phenylalanine--tRNA ligase subunit alpha	NO	NA	SAOUHSC_01092
USA300HOU_RS08920	1785282	1785386	17	393	498	406.441	1.0341	0.945046	1.00762	hypothetical protein	NO	NA	SAOUHSC_01789
USA300HOU_RS12385	2405946	2406316	23	554	702	572.934	1.0341	0.912486	1.00762	MULTISPECIES: urease subunit beta	NO	NA	SAOUHSC_02559
USA300HOU_RS13530	2625123	2626357	98	3397	4304	3512.69	1.034	0.510068	1.00762	hypothetical protein	NO	NA
USA300HOU_RS03975	812855	813749	105	4423	5602	4572.05	1.0337	0.821174	1.00762	iron ABC transporter permease	NO	NA	SAOUHSC_00747
USA300HOU_RS10625	2102207	2102530	24	679	860	701.886	1.0337	0.983542	1.00762	hypothetical protein	NO	NA
USA300HOU_RS05560	1123006	1126212	288	7800	9878	8061.89	1.0336	0.915638	1.00762	pyruvate carboxylase	NO	NA	SAOUHSC_01064
USA300HOU_RS10725	2113213	2113404	19	409	518	422.764	1.0336	0.736873	1.00762	MULTISPECIES: hypothetical protein	NO	NA
USA300HOU_RS03145	657453	657557	15	552	699	570.486	1.0334	0.917301	1.00762	hypothetical protein	NO	NA	SAOUHSC_00589
USA300HOU_RS04510	910565	911361	89	6442	8157	6657.3	1.0334	0.660443	1.00762	MULTISPECIES: DUF368 domain-containing protein	NO	NA	SAOUHSC_00846
USA300HOU_RS12265	2388382	2388694	33	1698	2150	1754.71	1.0334	0.738689	1.00762	MULTISPECIES: transcriptional regulator	NO	NA	SAOUHSC_02532
USA300HOU_RS05800	1167809	1168133	38	1086	1375	1122.2	1.0333	0.727761	1.00762	fibrinogen-binding protein	NO	NA	SAOUHSC_01115
USA300HOU_RS03100	650424	650724	19	872	1104	901.025	1.0332	0.953421	1.00762	hypothetical protein	NO	NA	SAOUHSC_00580
USA300HOU_RS03930	803615	804999	151	7951	10065	8214.51	1.0331	0.913413	1.00762	peptide ABC transporter permease	NO	NA	SAOUHSC_00738
USA300HOU_RS01775	387392	388658	132	7436	9412	7681.57	1.033	0.226915	0.956069	multidrug efflux MATE transporter MepA	NO	NA	SAOUHSC_00315
USA300HOU_RS05710	1151179	1151657	49	1968	2491	2033.02	1.033	0.762648	1.00762	colicin V production protein CvpA	NO	NA	SAOUHSC_01097
USA300HOU_RS13735	2667189	2668151	95	5874	7433	6066.41	1.0328	0.972636	1.00762	MULTISPECIES: transcriptional regulator	NO	NA	SAOUHSC_02841
USA300HOU_RS02230	469461	470200	69	4450	5630	4594.9	1.0326	0.701512	1.00762	hypothetical protein	NO	NA
USA300HOU_RS00755	163754	164640	74	4535	5736	4681.41	1.0323	0.778026	1.00762	MULTISPECIES: phosphonate ABC transporter substrate-binding protein	NO	NA	SAOUHSC_00105
USA300HOU_RS03105	650847	652078	132	5917	7484	6108.04	1.0323	0.790847	1.00762	dihydrolipoamide dehydrogenase	NO	NA	SAOUHSC_00581
USA300HOU_RS02140	452178	452819	63	2996	3789	3092.38	1.0322	0.651712	1.00762	hypothetical protein	NO	NA	SAOUHSC_00391
USA300HOU_RS01575	348083	348538	48	3043	3848	3140.53	1.032	0.766629	1.00762	hypothetical protein	NO	NA
USA300HOU_RS10670	2107197	2108269	105	5905	7467	6094.16	1.032	0.57943	1.00762	phage portal protein	NO	NA
USA300HOU_RS09595	1930096	1930174	6	106	134	109.364	1.0314	0.936075	1.00762	hypothetical protein	NO	NA	SAOUHSC_01929
USA300HOU_RS00235	56445	56794	42	3414	4314	3520.85	1.0313	0.744004	1.00762	MULTISPECIES: HNH endonuclease	NO	NA
USA300HOU_RS00750	162760	163475	66	4472	5651	4612.04	1.0313	0.931085	1.00762	phosphonates import ATP-binding protein PhnC	NO	NA	SAOUHSC_00104
USA300HOU_RS03200	665201	665616	47	3099	3916	3196.03	1.0313	0.54513	1.00762	acetyltransferase	NO	NA	SAOUHSC_00605
USA300HOU_RS12785	2481748	2483037	119	5624	7106	5799.53	1.0312	0.894386	1.00762	MULTISPECIES: two-component sensor histidine kinase	NO	NA	SAOUHSC_02644
USA300HOU_RS03205	665720	666921	111	5398	6819	5565.3	1.031	0.675946	1.00762	MULTISPECIES: HD domain-containing protein	NO	NA	SAOUHSC_00606
USA300HOU_RS00480	101182	101981	96	7045	8899	7262.88	1.0309	0.830296	1.00762	LysR family transcriptional regulator	NO	NA	SAOUHSC_00044
USA300HOU_RS05610	1132997	1133504	53	1457	1840	1501.71	1.0307	0.800297	1.00762	MULTISPECIES: methyltransferase	NO	NA	SAOUHSC_01074
USA300HOU_RS03685	754335	754765	33	1799	2271	1853.47	1.0303	0.362429	1.00762	MULTISPECIES: hypothetical protein	NO	NA	SAOUHSC_00689
USA300HOU_RS02155	455411	456052	65	3591	4533	3699.59	1.0302	0.848576	1.00762	hypothetical protein	NO	NA	SAOUHSC_00394
USA300HOU_RS14255	2768385	2769074	56	2355	2970	2423.95	1.0293	0.66459	1.00762	MULTISPECIES: ABC transporter ATP-binding protein	NO	NA	SAOUHSC_02954
USA300HOU_RS00665	147091	147818	44	1998	2519	2055.87	1.029	0.408628	1.00762	MULTISPECIES: diacetyl reductase ((S)-acetoin forming)	NO	NA	SAOUHSC_00086
USA300HOU_RS00810	175457	176166	67	2880	3631	2963.43	1.029	0.803187	1.00762	capsular polysaccharide biosynthesis protein Cap8C	NO	NA	SAOUHSC_00116
USA300HOU_RS02150	454330	454974	65	2576	3248	2650.84	1.029	0.981424	1.00762	hypothetical protein	NO	NA	SAOUHSC_00393
USA300HOU_RS14285	2772938	2773343	38	1641	2067	1686.97	1.028	0.843417	1.00762	MULTISPECIES: MarR family transcriptional regulator	NO	NA	SAOUHSC_02961
USA300HOU_RS11950	2341822	2342566	72	3396	4277	3490.66	1.0279	0.65593	1.00762	MULTISPECIES: hydrolase	NO	NA	SAOUHSC_02465
USA300HOU_RS01150	260544	262655	183	12072	15199	12404.6	1.0275	0.485412	1.00762	MULTISPECIES: formate acetyltransferase	NO	NA	SAOUHSC_00187
USA300HOU_RS00485	102387	102879	58	3538	4454	3635.11	1.0274	0.888016	1.00762	DUF4865 domain-containing protein	NO	NA	SAOUHSC_00045
USA300HOU_RS01785	389374	390636	116	7887	9929	8103.51	1.0274	0.656251	1.00762	glycerol-3-phosphate transporter	NO	NA	SAOUHSC_00317
USA300HOU_RS01195	270013	272125	173	12525	15764	12865.7	1.0272	0.961846	1.00762	3-hydroxyacyl-CoA dehydrogenase	NO	NA	SAOUHSC_00196
USA300HOU_RS01665	363810	364948	116	6122	7705	6288.4	1.0272	0.624064	1.00762	pyrimidine nucleoside transporter NupC	NO	NA	SAOUHSC_00293
USA300HOU_RS04445	899757	899998	19	325	409	333.804	1.027	0.736887	1.00762	transcriptional regulator	NO	NA
USA300HOU_RS07060	1423282	1424106	83	2350	2957	2413.34	1.0269	0.768696	1.00762	phosphate ABC transporter permease protein PstA	NO	NA	SAOUHSC_01386
USA300HOU_RS10530	2085155	2085318	17	631	794	648.02	1.0269	0.469317	1.00762	MULTISPECIES: hypothetical protein	NO	NA	SAOUHSC_02163
USA300HOU_RS11750	2303273	2303909	75	221	278	226.889	1.0265	0.477373	1.00762	MULTISPECIES: hemolysin III	NO	NA	SAOUHSC_02422
USA300HOU_RS03505	722900	723836	102	5017	6306	5146.62	1.0258	0.549202	1.00762	MULTISPECIES: ferrichrome ABC transporter permease	NO	NA	SAOUHSC_00653
USA300HOU_RS03345	693159	693441	34	1598	2008	1638.82	1.0255	0.955975	1.00762	MULTISPECIES: hypothetical protein	NO	NA
USA300HOU_RS00590	131159	132097	91	6943	8723	7119.24	1.0254	0.652528	1.00762	MULTISPECIES: iron ABC transporter permease	NO	NA	SAOUHSC_00071
USA300HOU_RS01560	346555	347010	53	4824	6061	4946.66	1.0254	0.649137	1.00762	hypothetical protein	NO	NA
USA300HOU_RS07760	1582823	1583979	101	2504	3146	2567.6	1.0254	0.872786	1.00762	phage portal protein	NO	NA	SAOUHSC_01537
USA300HOU_RS01595	351076	351531	44	3223	4049	3304.57	1.0253	0.897072	1.00762	hypothetical protein	NO	NA
USA300HOU_RS01800	393042	393532	37	2888	3628	2960.98	1.0253	0.931072	1.00762	MULTISPECIES: FMN reductase	NO	NA	SAOUHSC_00320
USA300HOU_RS01410	315784	316607	71	3191	4008	3271.11	1.0251	0.951189	1.00762	ribose transporter RbsU	NO	NA	SAOUHSC_00241
USA300HOU_RS04780	960635	961156	61	3022	3794	3096.46	1.0246	0.987743	1.00762	hypothetical protein	NO	NA	SAOUHSC_00901
USA300HOU_RS01430	318884	319238	32	2277	2858	2332.55	1.0244	0.861409	1.00762	transposase	NO	NA	SAOUHSC_00245
USA300HOU_RS01455	323945	324793	94	7699	9664	7887.23	1.0244	0.506172	1.00762	ABC transporter	NO	NA	SAOUHSC_00250
USA300HOU_RS04865	984076	984476	35	1529	1919	1566.18	1.0243	0.90648	1.00762	MAP domain-containing protein	NO	NA	SAOUHSC_00918
USA300HOU_RS04310	882575	883101	54	1232	1546	1261.76	1.0241	0.770314	1.00762	MULTISPECIES: hypothetical protein	NO	NA	SAOUHSC_00822
USA300HOU_RS09315	1875279	1876816	195	463	581	474.181	1.0241	0.0911624	0.556364	MULTISPECIES: polysaccharide biosynthesis protein	NO	NA	SAOUHSC_01871
USA300HOU_RS12305	2391784	2392224	39	1460	1832	1495.18	1.0241	0.865076	1.00762	molybdopterin-guanine dinucleotide biosynthesis protein B	NO	NA	SAOUHSC_02541
USA300HOU_RS04435	898766	899184	43	1698	2130	1738.39	1.0238	0.625508	1.00762	hypothetical protein	NO	NA
USA300HOU_RS06790	1365559	1365696	18	1109	1391	1135.26	1.0237	0.924372	1.00762	MULTISPECIES: 50S ribosomal protein L33	NO	NA	SAOUHSC_01328
USA300HOU_RS02965	624664	626061	145	8655	10853	8857.63	1.0234	0.724139	1.00762	glycosyl transferase family 1	NO	NA	SAOUHSC_00548
USA300HOU_RS05775	1164621	1164925	26	489	613	500.297	1.0231	1	1.00762	fibrinogen-binding protein	NO	NA	SAOUHSC_01110
USA300HOU_RS10265	2032695	2033367	72	268	336	274.225	1.0231	0.229359	0.960672	glutamine amidotransferase	NO	NA	SAOUHSC_02106
USA300HOU_RS13795	2679533	2679934	39	4965	6224	5079.69	1.0231	0.775785	1.00762	MULTISPECIES: peptidase M23	NO	NA	SAOUHSC_02855
USA300HOU_RS01890	408041	410113	173	12131	15206	12410.3	1.023	0.462498	1.00762	5-methyltetrahydropteroyltriglutamate--homocysteine methyltransferase	NO	NA	SAOUHSC_00338
USA300HOU_RS00315	70847	71487	81	3877	4858	3964.84	1.0227	0.509278	1.00762	MULTISPECIES: Crp/Fnr family transcriptional regulator	NO	NA
USA300HOU_RS06690	1346388	1347305	86	2225	2788	2275.41	1.0226	0.942599	1.00762	threonine aldolase	NO	NA	SAOUHSC_01307
USA300HOU_RS09475	1911049	1911813	69	1992	2496	2037.1	1.0226	0.790096	1.00762	transposase	NO	NA	SAOUHSC_01905
USA300HOU_RS03220	669109	669203	10	854	1070	873.276	1.0225	0.733344	1.00762	hypothetical protein	NO	NA	SAOUHSC_00609
USA300HOU_RS02210	466026	466765	74	5271	6603	5389.01	1.0224	0.908398	1.00762	hypothetical protein	NO	NA	SAOUHSC_00402
USA300HOU_RS09385	1895688	1896120	37	1373	1720	1403.77	1.0224	0.811947	1.00762	MULTISPECIES: 67-dimethyl-8-ribityllumazine synthase	NO	NA	SAOUHSC_01886
USA300HOU_RS03605	742927	744776	205	8951	11211	9149.81	1.0222	0.773642	1.00762	AraC family transcriptional regulator	NO	NA	SAOUHSC_00673
USA300HOU_RS05145	1041017	1041274	39	1283	1607	1311.55	1.0222	0.652603	1.00762	MULTISPECIES: hypothetical protein	NO	NA
USA300HOU_RS12665	2459200	2460335	112	5396	6757	5514.7	1.022	0.886033	1.00762	sodium ABC transporter permease	NO	NA	SAOUHSC_02618
USA300HOU_RS13185	2558635	2559761	106	7290	9128	7449.78	1.0219	0.879847	1.00762	MULTISPECIES: Bcr/CflA family drug resistance efflux transporter	NO	NA	SAOUHSC_02725
USA300HOU_RS07020	1416360	1417076	75	1604	2008	1638.82	1.0217	0.84499	1.00762	peptide ABC transporter ATP-binding protein	NO	NA	SAOUHSC_01378
USA300HOU_RS12435	2412848	2414672	211	10644	13324	10874.3	1.0216	0.614738	1.00762	AraC family transcriptional regulator	NO	NA	SAOUHSC_02570
USA300HOU_RS12585	2442884	2443351	36	1541	1929	1574.35	1.0216	0.959576	1.00762	MULTISPECIES: hypothetical protein	NO	NA	SAOUHSC_02600
USA300HOU_RS03320	687663	689996	207	7771	9721	7933.75	1.0209	0.794522	1.00762	ATPase AAA	NO	NA
USA300HOU_RS03595	740405	741106	61	5378	6726	5489.4	1.0207	0.94692	1.00762	peptidase M23	NO	NA	SAOUHSC_00671
USA300HOU_RS12680	2462571	2463133	57	2286	2858	2332.55	1.0204	0.629983	1.00762	MULTISPECIES: DNA-3-methyladenine glycosylase	NO	NA	SAOUHSC_02621
USA300HOU_RS00690	151207	152364	141	9738	12174	9935.76	1.0203	0.668178	1.00762	ligase	NO	NA	SAOUHSC_00091
USA300HOU_RS00965	213336	214496	89	5741	7177	5857.48	1.0203	0.89007	1.00762	arginine biosynthesis bifunctional protein ArgJ	NO	NA	SAOUHSC_00148
USA300HOU_RS03935	805441	805888	43	2711	3389	2765.92	1.0203	0.684762	1.00762	MULTISPECIES: 7-cyano-7-deazaguanine reductase	NO	NA	SAOUHSC_00739
USA300HOU_RS00785	169617	169854	29	1472	1840	1501.71	1.0202	0.938005	1.00762	hypothetical protein	NO	NA	SAOUHSC_00111
USA300HOU_RS10525	2083037	2084670	181	6559	8199	6691.58	1.0202	0.708611	1.00762	MAP domain-containing protein	NO	NA	SAOUHSC_02161
USA300HOU_RS12460	2419432	2419814	49	2716	3395	2770.82	1.0202	0.929224	1.00762	membrane protein	NO	NA	SAOUHSC_02575
USA300HOU_RS13920	2707351	2707803	52	3079	3849	3141.35	1.0202	0.77233	1.00762	MULTISPECIES: glycosyl-44\'-diaponeurosporenoate acyltransferase	NO	NA	SAOUHSC_02882
USA300HOU_RS00225	54936	55231	32	3461	4326	3530.65	1.0201	0.783109	1.00762	MULTISPECIES: rhodanese	NO	NA
USA300HOU_RS01155	262780	263469	58	5694	7116	5807.69	1.02	0.609501	1.00762	MULTISPECIES: pyruvate formate-lyase-activating enzyme	NO	NA	SAOUHSC_00188
USA300HOU_RS11505	2248380	2248981	59	3327	4158	3393.53	1.02	0.592253	1.00762	hypothetical protein	NO	NA	SAOUHSC_02372
USA300HOU_RS13295	2581025	2582269	111	3976	4969	4055.43	1.02	0.895203	1.00762	carboxylesterase	NO	NA	SAOUHSC_02751
USA300HOU_RS02185	461289	462696	124	7737	9666	7888.87	1.0196	0.829682	1.00762	hypothetical protein	NO	NA	SAOUHSC_00400
USA300HOU_RS08535	1708781	1709484	72	1966	2456	2004.45	1.0195	0.451276	1.00762	enterotoxin	NO	NA	SAOUHSC_01705
USA300HOU_RS12575	2440165	2441642	149	7514	9384	7658.71	1.0193	0.739807	1.00762	PTS alpha-glucoside transporter subunit IIBC	NO	NA	SAOUHSC_02597
USA300HOU_RS00600	133169	134084	78	3737	4667	3808.95	1.0192	0.984445	1.00762	MULTISPECIES: iron ABC transporter substrate-binding protein	NO	NA	SAOUHSC_00074
USA300HOU_RS03355	693962	694208	29	599	748	610.477	1.0191	0.94395	1.00762	hypothetical protein	NO	NA
USA300HOU_RS09045	1817980	1818368	33	1146	1431	1167.9	1.0191	0.994882	1.00762	MULTISPECIES: universal stress protein UspA	NO	NA	SAOUHSC_01814
USA300HOU_RS02005	426722	427303	57	2867	3579	2920.99	1.0188	0.668701	1.00762	MULTISPECIES: hypothetical protein	NO	NA	SAOUHSC_00362
USA300HOU_RS02110	447323	447964	75	4342	5420	4423.51	1.0188	0.861244	1.00762	hypothetical protein	NO	NA	SAOUHSC_00384
USA300HOU_RS12780	2481080	2481694	64	3307	4128	3369.05	1.0188	0.90327	1.00762	MULTISPECIES: DNA-binding response regulator	NO	NA	SAOUHSC_02643
USA300HOU_RS12345	2398164	2398889	64	4103	5121	4179.48	1.0186	0.973383	1.00762	MULTISPECIES: formate dehydrogenase accessory protein FdhD	NO	NA	SAOUHSC_02550
USA300HOU_RS14410	2808655	2810098	120	6958	8684	7087.41	1.0186	0.802497	1.00762	MULTISPECIES: accessory Sec system protein Asp1	NO	NA	SAOUHSC_02988
USA300HOU_RS01080	244289	244866	50	3758	4690	3827.72	1.0185	0.701998	1.00762	MULTISPECIES: FMN-dependent NADH-azoreductase	NO	NA	SAOUHSC_00173
USA300HOU_RS01585	350053	350508	49	5509	6874	5610.19	1.0184	0.73305	1.00762	hypothetical protein	NO	NA
USA300HOU_RS01070	241070	242937	156	12143	15151	12365.4	1.0183	0.684705	1.00762	gamma-glutamyltransferase	NO	NA	SAOUHSC_00171
USA300HOU_RS14135	2746148	2746357	30	2331	2908	2373.35	1.0182	1	1.00762	membrane protein	NO	NA	SAOUHSC_02928
USA300HOU_RS13120	2546968	2548004	123	7777	9701	7917.43	1.0181	0.722676	1.00762	8-amino-7-oxononanoate synthase	NO	NA	SAOUHSC_02713
USA300HOU_RS14500	2830691	2832603	158	5751	7173	5854.21	1.0179	0.456571	1.00762	lipase	NO	NA	SAOUHSC_03006
USA300HOU_RS11260	2208174	2208363	18	2121	2645	2158.71	1.0178	0.763715	1.00762	MULTISPECIES: hypothetical protein	NO	NA	SAOUHSC_02321
USA300HOU_RS01870	404269	405295	114	10352	12906	10533.2	1.0175	0.781692	1.00762	hypothetical protein	NO	NA	SAOUHSC_00335
USA300HOU_RS00505	108270	108708	43	2803	3494	2851.61	1.0173	0.829027	1.00762	membrane protein	NO	NA	SAOUHSC_00050
USA300HOU_RS05870	1177718	1179158	143	3823	4765	3888.94	1.0172	0.718558	1.00762	hypothetical protein	NO	NA	SAOUHSC_01130
USA300HOU_RS08080	1628576	1629630	86	2051	2556	2086.07	1.0171	0.75821	1.00762	hypothetical protein	NO	NA	SAOUHSC_01606
USA300HOU_RS01460	324865	325956	117	9585	11942	9746.41	1.0168	0.668064	1.00762	membrane protein	NO	NA	SAOUHSC_00251
USA300HOU_RS00555	120988	122649	140	7443	9272	7567.31	1.0167	0.6616	1.00762	oleate hydratase	NO	NA	SAOUHSC_00061
USA300HOU_RS06240	1255450	1255764	32	114	142	115.893	1.0165	0.433266	1.00762	MULTISPECIES: 50S ribosomal protein L19	NO	NA
USA300HOU_RS01280	289841	290100	26	1322	1646	1343.38	1.0162	0.927083	1.00762	MULTISPECIES: PTS galactitol transporter subunit IIB	NO	NA	SAOUHSC_00215
USA300HOU_RS01730	378429	379164	59	5266	6556	5350.65	1.0161	0.974237	1.00762	hypothetical protein	NO	NA	SAOUHSC_00306
USA300HOU_RS12310	2392279	2393446	100	6074	7561	6170.88	1.0159	0.668931	1.00762	MULTISPECIES: molybdopterin molybdenumtransferase	NO	NA	SAOUHSC_02542
USA300HOU_RS01315	296225	297809	153	12753	15873	12954.7	1.0158	0.486073	1.00762	hypothetical protein	NO	NA	SAOUHSC_00222
USA300HOU_RS01245	282853	283746	63	3636	4524	3692.24	1.0155	0.795935	1.00762	L-lactate dehydrogenase	NO	NA	SAOUHSC_00206
USA300HOU_RS14055	2730773	2731187	31	2047	2547	2078.72	1.0155	0.943876	1.00762	hypothetical protein	NO	NA	SAOUHSC_02912
USA300HOU_RS01450	323273	323869	57	3523	4383	3577.17	1.0154	0.600055	1.00762	multidrug ABC transporter ATP-binding protein	NO	NA	SAOUHSC_00249
USA300HOU_RS03840	784687	785071	31	1593	1982	1617.6	1.0154	0.843724	1.00762	MULTISPECIES: 6-carboxy-5678-tetrahydropterin synthase	NO	NA	SAOUHSC_00720
USA300HOU_RS00730	159149	159759	34	1063	1322	1078.94	1.015	0.80135	1.00762	2-deoxyribose-5-phosphate aldolase	NO	NA	SAOUHSC_00100
USA300HOU_RS14010	2722898	2724148	122	7377	9174	7487.32	1.015	0.941429	1.00762	transporter	NO	NA	SAOUHSC_02902
USA300HOU_RS03690	754805	755439	51	1594	1982	1617.6	1.0148	0.893466	1.00762	hypothetical protein	NO	NA	SAOUHSC_00690
USA300HOU_RS02805	580198	580682	40	5306	6596	5383.3	1.0146	0.809891	1.00762	MULTISPECIES: hypothetical protein	NO	NA	SAOUHSC_00514
USA300HOU_RS13215	2566054	2566127	10	1020	1268	1034.87	1.0146	0.850107	1.00762	hypothetical protein	NO	NA	SAOUHSC_02732
USA300HOU_RS08850	1772144	1772897	96	1991	2475	2019.96	1.0145	0.92033	1.00762	MULTISPECIES: cytochrome c assembly protein	NO	NA	SAOUHSC_01775
USA300HOU_RS13535	2626717	2627036	48	3245	4033	3291.52	1.0143	0.956164	1.00762	transcriptional regulator	NO	NA	SAOUHSC_02799
USA300HOU_RS13180	2557784	2558387	52	3039	3776	3081.77	1.0141	0.646684	1.00762	membrane protein	NO	NA	SAOUHSC_02724
USA300HOU_RS04610	928049	928140	14	132	164	133.848	1.0139	0.737541	1.00762	hypothetical protein	NO	NA	SAOUHSC_00867
USA300HOU_RS04495	907360	908241	115	9788	12158	9922.7	1.0138	0.812009	1.00762	CAAX amino protease	NO	NA
USA300HOU_RS07180	1443828	1445082	137	4734	5877	4796.49	1.0132	0.745898	1.00762	branched-chain amino acid transport system II carrier protein	NO	NA	SAOUHSC_01411
USA300HOU_RS00150	37841	38533	59	1740	2160	1762.88	1.0131	0.746714	1.00762	MULTISPECIES: glycerophosphoryl diester phosphodiesterase	NO	NA
USA300HOU_RS10210	2024406	2024656	22	506	628	512.54	1.0129	0.953189	1.00762	hypothetical protein	NO	NA	SAOUHSC_02096
USA300HOU_RS03600	741543	742138	75	2830	3512	2866.3	1.0128	0.654617	1.00762	MULTISPECIES: hypothetical protein	NO	NA	SAOUHSC_00672
USA300HOU_RS06745	1355816	1357105	131	3690	4579	3737.13	1.0128	0.735594	1.00762	aspartate kinase	NO	NA	SAOUHSC_01319
USA300HOU_RS04410	894290	894939	64	1686	2092	1707.38	1.0127	0.800533	1.00762	ABC transporter permease	NO	NA	SAOUHSC_00843
USA300HOU_RS13340	2588646	2590103	132	7349	9118	7441.62	1.0126	0.901205	1.00762	membrane protein	NO	NA	SAOUHSC_02760
USA300HOU_RS00330	74579	74990	46	2960	3672	2996.89	1.0125	0.878953	1.00762	MULTISPECIES: ArgR family transcriptional regulator	NO	NA
USA300HOU_RS00145	36820	36967	16	1717	2129	1737.57	1.012	0.96993	1.00762	MULTISPECIES: nucleoid-structuring protein H-NS	NO	NA
USA300HOU_RS01260	286035	286859	65	4580	5679	4634.89	1.012	0.894424	1.00762	MULTISPECIES: hypothetical protein	NO	NA	SAOUHSC_00211
USA300HOU_RS08525	1708026	1708127	14	225	279	227.705	1.012	0.981641	1.00762	hypothetical protein	NO	NA	SAOUHSC_01703
USA300HOU_RS00930	199984	200315	32	2629	3259	2659.82	1.0117	0.957164	1.00762	MULTISPECIES: hypothetical protein	NO	NA	SAOUHSC_00141
USA300HOU_RS09310	1874549	1875182	61	4748	5885	4803.02	1.0116	0.727679	1.00762	16S rRNA pseudouridine(516) synthase	NO	NA	SAOUHSC_01870
USA300HOU_RS12260	2387104	2388226	126	6146	7618	6217.4	1.0116	0.798747	1.00762	multidrug MFS transporter	NO	NA	SAOUHSC_02531
USA300HOU_RS00215	51374	52351	116	8524	10564	8621.77	1.0115	0.696304	1.00762	MULTISPECIES: ACP synthase	NO	NA
USA300HOU_RS04305	882208	882456	26	656	813	663.527	1.0115	0.86913	1.00762	hypothetical protein	NO	NA	SAOUHSC_00821
USA300HOU_RS14465	2823836	2824475	60	2653	3288	2683.49	1.0115	0.831639	1.00762	MULTISPECIES: capsular polysaccharide biosynthesis protein Cap5B	NO	NA	SAOUHSC_02999
USA300HOU_RS01265	287034	287126	8	744	922	752.487	1.0114	0.833514	1.00762	hypothetical protein	NO	NA	SAOUHSC_00212
USA300HOU_RS10870	2129435	2130386	88	3901	4831	3942.8	1.0107	0.795688	1.00762	gamma-hemolysin subunit B	NO	NA	SAOUHSC_02241
USA300HOU_RS02265	474724	475811	81	3697	4578	3736.32	1.0106	0.966598	1.00762	cobalamin synthesis protein CobW	NO	NA	SAOUHSC_00410
USA300HOU_RS01770	386840	387226	32	1684	2085	1701.66	1.0105	0.682138	1.00762	MULTISPECIES: multidrug efflux MATE transporter transcriptional repressor MepR	NO	NA	SAOUHSC_00314
USA300HOU_RS05120	1037004	1037085	10	126	156	127.319	1.0104	0.569733	1.00762	hypothetical protein	NO	NA
USA300HOU_RS10430	2068093	2068193	14	408	505	412.154	1.0102	0.662255	1.00762	hypothetical protein	NO	NA	SAOUHSC_02141
USA300HOU_RS12605	2447157	2448205	82	3533	4373	3569.01	1.0102	0.788653	1.00762	N-acetyl-LL-diaminopimelate deacetylase	NO	NA	SAOUHSC_02605
USA300HOU_RS01255	284150	285575	112	8551	10583	8637.27	1.0101	0.76573	1.00762	PTS glucose transporter subunit IIB	NO	NA	SAOUHSC_00209
USA300HOU_RS03660	751707	752122	47	2453	3036	2477.82	1.0101	0.609731	1.00762	GNAT family acetyltransferase	NO	NA	SAOUHSC_00684
USA300HOU_RS09340	1888630	1889717	105	5727	7088	5784.84	1.0101	0.513742	1.00762	multidrug MFS transporter	NO	NA	SAOUHSC_01876
USA300HOU_RS00265	61748	62500	84	6472	8009	6536.51	1.01	0.488198	1.00762	MULTISPECIES: transposase	NO	NA
USA300HOU_RS06830	1370562	1372399	153	261	323	263.615	1.01	0.0655342	0.436486	MULTISPECIES: transketolase	NO	NA	SAOUHSC_01337
USA300HOU_RS10280	2035593	2035669	6	202	250	204.036	1.01	1	1.00762	hypothetical protein	NO	NA	SAOUHSC_02109
USA300HOU_RS01030	228928	231533	247	13530	16742	13663.9	1.0099	0.754282	1.00762	type-1 restriction enzyme R protein	NO	NA	SAOUHSC_00162
USA300HOU_RS12600	2446175	2446980	57	2569	3179	2594.53	1.0099	0.932249	1.00762	oxidoreductase	NO	NA	SAOUHSC_02604
USA300HOU_RS02240	471262	472007	79	6635	8209	6699.74	1.0098	0.872904	1.00762	hypothetical protein	NO	NA	SAOUHSC_00405
USA300HOU_RS00180	44133	44590	34	1706	2110	1722.07	1.0094	0.610711	1.00762	MULTISPECIES: hypothetical protein	NO	NA
USA300HOU_RS01405	315356	315725	33	1871	2314	1888.56	1.0094	0.923368	1.00762	D-ribose pyranase	NO	NA	SAOUHSC_00240
USA300HOU_RS09130	1832805	1833497	62	2626	3247	2650.03	1.0091	0.986043	1.00762	glycerophosphoryl diester phosphodiesterase	NO	NA	SAOUHSC_01830
USA300HOU_RS11825	2319106	2319417	31	867	1072	874.908	1.0091	1	1.00762	transposase	NO	NA
USA300HOU_RS08415	1687843	1688693	75	5033	6221	5077.24	1.0088	0.991002	1.00762	ribosomal protein L11 methyltransferase	NO	NA	SAOUHSC_01681
USA300HOU_RS01765	384715	386542	158	12253	15137	12354	1.0082	0.899554	1.00762	hypothetical protein	NO	NA	SAOUHSC_00313
USA300HOU_RS00195	45963	47448	122	10377	12818	10461.4	1.0081	0.369683	1.00762	MULTISPECIES: recombinase RecB	NO	NA
USA300HOU_RS00955	211789	212244	39	2067	2553	2083.62	1.008	0.984053	1.00762	hypothetical protein	NO	NA	SAOUHSC_00146
USA300HOU_RS13245	2570942	2571817	74	4212	5202	4245.59	1.008	0.909919	1.00762	MULTISPECIES: 2-dehydropantoate 2-reductase	NO	NA	SAOUHSC_02739
USA300HOU_RS03035	637850	638598	64	5760	7113	5805.25	1.0079	0.973387	1.00762	MULTISPECIES: hydroxymethylpyrimidine/phosphomethylpyrimidine kinase	NO	NA	SAOUHSC_00562
USA300HOU_RS14095	2736917	2737560	52	2878	3554	2900.58	1.0078	0.534588	1.00762	MULTISPECIES: alpha-acetolactate decarboxylase	NO	NA
USA300HOU_RS08550	1712707	1713401	53	797	984	803.088	1.0076	0.844638	1.00762	hypothetical protein	NO	NA	SAOUHSC_01708
USA300HOU_RS13200	2561264	2562015	72	4778	5899	4814.44	1.0076	0.682123	1.00762	phosphohydrolase	NO	NA	SAOUHSC_02728
USA300HOU_RS01700	372377	374320	149	10078	12441	10153.7	1.0075	0.717084	1.00762	lipase	NO	NA	SAOUHSC_00300
USA300HOU_RS01855	401680	402345	74	5924	7313	5968.48	1.0075	0.574219	1.00762	hypothetical protein	NO	NA	SAOUHSC_00332
USA300HOU_RS03560	732014	732868	80	3781	4667	3808.95	1.0074	0.824432	1.00762	3-beta hydroxysteroid dehydrogenase	NO	NA	SAOUHSC_00664
USA300HOU_RS05450	1101707	1102276	58	3789	4676	3816.3	1.0072	0.738318	1.00762	MULTISPECIES: cell-wall-binding lipoprotein	NO	NA	SAOUHSC_01039
USA300HOU_RS08605	1721906	1722300	39	158	195	159.148	1.0072	0.78392	1.00762	crossover junction endodeoxyribonuclease RuvA	NO	NA	SAOUHSC_01720
USA300HOU_RS07275	1462801	1463197	34	1902	2347	1915.49	1.0071	0.916943	1.00762	peptide-methionine (R)-S-oxide reductase	NO	NA	SAOUHSC_01431
USA300HOU_RS08230	1654925	1655320	52	997	1230	1003.86	1.0069	0.777093	1.00762	prepilin-type N-terminal cleavage/methylation domain-containing protein	NO	NA	SAOUHSC_01639
USA300HOU_RS07680	1565290	1566633	123	3024	3730	3044.22	1.0067	0.618314	1.00762	hypothetical protein	NO	NA	SAOUHSC_01520
USA300HOU_RS12430	2412039	2412733	76	3608	4450	3631.85	1.0066	0.641054	1.00762	transcriptional regulator	NO	NA	SAOUHSC_02569
USA300HOU_RS02030	431250	432539	96	6331	7808	6372.47	1.0065	0.878196	1.00762	L-cystine transporter tcyP	NO	NA	SAOUHSC_00367
USA300HOU_RS00365	80420	81824	106	6136	7566	6174.96	1.0063	0.96874	1.00762	MULTISPECIES: nickel ABC transporter substrate-binding protein	NO	NA
USA300HOU_RS04820	972937	973707	66	1790	2207	1801.23	1.0063	0.871625	1.00762	phosphatase	NO	NA	SAOUHSC_00909
USA300HOU_RS00545	117110	118407	122	5886	7257	5922.77	1.0062	0.703889	1.00762	quinolone resistance protein NorB	NO	NA	SAOUHSC_00058
USA300HOU_RS07030	1417949	1418854	107	2572	3171	2588	1.0062	0.950694	1.00762	peptide ABC transporter permease	NO	NA	SAOUHSC_01380
USA300HOU_RS14385	2800931	2802171	124	8369	10315	8418.55	1.0059	0.875489	1.00762	accessory Sec system glycosylation chaperone GtfB	NO	NA	SAOUHSC_02983
USA300HOU_RS14380	2798776	2800543	151	7788	9597	7832.55	1.0057	0.834012	1.00762	MULTISPECIES: surface anchored protein	NO	NA	SAOUHSC_02982
USA300HOU_RS13870	2695440	2695996	43	2059	2537	2070.56	1.0056	0.829028	1.00762	maltose O-acetyltransferase	NO	NA	SAOUHSC_02871
USA300HOU_RS05905	1182825	1183454	56	1846	2274	1855.92	1.0054	0.753295	1.00762	noncanonical pyrimidine nucleotidase YjjG family	NO	NA	SAOUHSC_01137
USA300HOU_RS10595	2091675	2091931	24	802	988	806.352	1.0054	0.86084	1.00762	hypothetical protein	NO	NA	SAOUHSC_02178
USA300HOU_RS08540	1709963	1711096	128	4357	5364	4377.81	1.0048	0.307309	1.00762	hypothetical protein	NO	NA	SAOUHSC_01706
USA300HOU_RS01835	399819	400371	53	6223	7661	6252.49	1.0047	0.962201	1.00762	hypothetical protein	NO	NA	SAOUHSC_00328
USA300HOU_RS05825	1170349	1171236	89	2044	2516	2053.42	1.0046	0.885468	1.00762	alpha-hemolysin	NO	NA	SAOUHSC_01121
USA300HOU_RS01950	420080	420993	100	5407	6655	5431.45	1.0045	0.855549	1.00762	CAAX amino protease	NO	NA	SAOUHSC_00351
USA300HOU_RS05170	1044900	1045096	23	806	992	809.617	1.0045	0.843219	1.00762	MULTISPECIES: hypothetical protein	NO	NA	SAOUHSC_00978
USA300HOU_RS00325	73116	74236	113	11452	14088	11497.9	1.004	0.494823	1.00762	MULTISPECIES: arginine deiminase	NO	NA
USA300HOU_RS06655	1343872	1344119	34	617	759	619.455	1.004	0.995105	1.00762	hypothetical protein	NO	NA	SAOUHSC_01300
USA300HOU_RS09480	1911899	1912461	57	2029	2495	2036.28	1.0036	0.838314	1.00762	transposase partial	NO	NA
USA300HOU_RS13690	2660833	2661567	70	4052	4982	4066.04	1.0035	0.81059	1.00762	haloacid dehalogenase	NO	NA	SAOUHSC_02831
USA300HOU_RS01780	388823	389231	40	1700	2090	1705.75	1.0034	0.678996	1.00762	hypothetical protein	NO	NA	SAOUHSC_00316
USA300HOU_RS06710	1350438	1351117	93	2777	3413	2785.51	1.0031	0.98478	1.00762	multidrug ABC transporter permease	NO	NA	SAOUHSC_01312
USA300HOU_RS14240	2765586	2765686	16	472	580	473.365	1.0029	0.584385	1.00762	hypothetical protein	NO	NA
USA300HOU_RS00890	191879	193272	110	5613	6897	5628.96	1.0028	0.88629	1.00762	aldehyde dehydrogenase	NO	NA	SAOUHSC_00132
USA300HOU_RS10300	2038581	2039840	116	5280	6487	5294.34	1.0027	0.923624	1.00762	RNA methyltransferase	NO	NA	SAOUHSC_02113
USA300HOU_RS12325	2394649	2395565	82	4087	5021	4097.87	1.0027	0.870672	1.00762	MULTISPECIES: molybdopterin biosynthesis protein MoeB	NO	NA	SAOUHSC_02545
USA300HOU_RS01115	251762	252732	72	4285	5264	4296.19	1.0026	0.887193	1.00762	NADH-dependent dehydrogenase	NO	NA	SAOUHSC_00180
USA300HOU_RS02135	451620	451859	27	1453	1785	1456.82	1.0026	1	1.00762	hypothetical protein	NO	NA
USA300HOU_RS03340	691918	692938	98	3181	3907	3188.68	1.0024	0.92474	1.00762	hypothetical protein	NO	NA
USA300HOU_RS13130	2549078	2550336	111	6367	7819	6381.45	1.0023	0.753893	1.00762	adenosylmethionine--8-amino-7-oxononanoate aminotransferase BioA	NO	NA	SAOUHSC_02715
USA300HOU_RS07240	1457766	1458322	59	2167	2661	2171.76	1.0022	0.796113	1.00762	phosphatidic acid phosphatase	NO	NA	SAOUHSC_01423
USA300HOU_RS00875	189522	190569	79	5329	6543	5340.04	1.0021	0.696908	1.00762	UDP-N-acetyl glucosamine 2-epimerase	NO	NA	SAOUHSC_00129
USA300HOU_RS01850	401478	401639	11	418	513	418.683	1.0016	0.622178	1.00762	transcriptional regulator	NO	NA	SAOUHSC_00331
USA300HOU_RS06775	1362048	1362143	12	330	405	330.539	1.0016	0.885135	1.00762	hypothetical protein	NO	NA
USA300HOU_RS13815	2681588	2682783	94	198	243	198.323	1.0016	0.717838	1.00762	hydroxymethylglutaryl-CoA reductase degradative	NO	NA	SAOUHSC_02859
USA300HOU_RS13095	2542308	2543151	78	3998	4906	4004.01	1.0015	0.98586	1.00762	MULTISPECIES: gamma-hemolysin component A	NO	NA	SAOUHSC_02708
USA300HOU_RS10875	2130477	2131461	84	3021	3706	3024.64	1.0012	0.733022	1.00762	succinyl-diaminopimelate desuccinylase	NO	NA	SAOUHSC_02243
USA300HOU_RS01690	369806	370420	48	4019	4930	4023.6	1.0011	0.938669	1.00762	N-acetylmannosamine-6-phosphate 2-epimerase	NO	NA	SAOUHSC_00298
USA300HOU_RS11960	2343717	2344366	54	2868	3517	2870.39	1.0008	0.856149	1.00762	alpha-acetolactate decarboxylase	NO	NA	SAOUHSC_02467
USA300HOU_RS01735	379217	380083	67	6633	8132	6636.9	1.0006	0.920244	1.00762	deacetylase SIR2	NO	NA	SAOUHSC_00307
USA300HOU_RS03725	762809	763071	33	1920	2354	1921.21	1.0006	0.63968	1.00762	membrane protein	NO	NA	SAOUHSC_00697
USA300HOU_RS05360	1085742	1087045	103	4618	5661	4620.2	1.0005	0.980416	1.00762	ABC transporter ATP-binding protein	NO	NA	SAOUHSC_01021
USA300HOU_RS04385	890736	891541	73	3060	3751	3061.36	1.0004	0.823448	1.00762	hypothetical protein	NO	NA	SAOUHSC_00838
USA300HOU_RS01650	360409	361362	99	8126	9959	8128	1.0002	0.895405	1.00762	transcriptional regulator	NO	NA	SAOUHSC_00290
USA300HOU_RS05715	1151809	1153412	151	4549	5575	4550.01	1.0002	0.872765	1.00762	DNA polymerase/3\'-5\' exonuclease PolX	NO	NA	SAOUHSC_01098
USA300HOU_RS12015	2353119	2353526	34	40	49	39.9912	0.9998	0.910587	1.00762	MULTISPECIES: 50S ribosomal protein L13	NO	NA	SAOUHSC_02478
USA300HOU_RS13395	2601472	2601797	41	2435	2982	2433.75	0.9995	0.609936	1.00762	hypothetical protein	NO	NA	SAOUHSC_02771
USA300HOU_RS08365	1680111	1680464	31	401	491	400.728	0.9993	0.870868	1.00762	cytidine deaminase	NO	NA	SAOUHSC_01670
USA300HOU_RS07580	1549655	1550565	87	2687	3289	2684.3	0.999	0.899363	1.00762	thioredoxin reductase	NO	NA	SAOUHSC_01499
USA300HOU_RS00920	197973	198685	67	4014	4912	4008.91	0.9987	0.989346	1.00762	sulfonate ABC transporter permease	NO	NA	SAOUHSC_00138
USA300HOU_RS10290	2036556	2037545	88	2296	2809	2292.55	0.9985	0.723565	1.00762	MULTISPECIES: DNA polymerase IV	NO	NA	SAOUHSC_02111
USA300HOU_RS03900	797114	798024	73	2580	3156	2575.76	0.9984	0.971896	1.00762	glycine/betaine ABC transporter ATP-binding protein	NO	NA	SAOUHSC_00731
USA300HOU_RS08380	1681340	1682209	81	2100	2569	2096.68	0.9984	0.796353	1.00762	MULTISPECIES: phosphate starvation protein PhoH	NO	NA	SAOUHSC_01673
USA300HOU_RS08020	1616531	1617372	81	2448	2994	2443.54	0.9982	0.869609	1.00762	oxidoreductase	NO	NA	SAOUHSC_01594
USA300HOU_RS11755	2303998	2305087	102	2995	3663	2989.54	0.9982	0.855972	1.00762	uridylyltransferase	NO	NA	SAOUHSC_02423
USA300HOU_RS02995	630084	630573	34	2001	2447	1997.11	0.9981	0.965755	1.00762	MULTISPECIES: 6-phospho 3-hexuloisomerase	NO	NA	SAOUHSC_00554
USA300HOU_RS04855	982182	983212	158	4629	5661	4620.2	0.9981	0.777771	1.00762	membrane protein	NO	NA	SAOUHSC_00916
USA300HOU_RS04830	974786	976463	207	10674	13053	10653.2	0.998	0.90518	1.00762	O-acetyltransferase	NO	NA	SAOUHSC_00911
USA300HOU_RS07015	1415655	1416305	71	1364	1668	1361.33	0.998	0.578868	1.00762	MULTISPECIES: peptide ABC transporter ATP-binding protein	NO	NA	SAOUHSC_01377
USA300HOU_RS01900	412043	413117	76	3744	4578	3736.32	0.9979	0.596873	1.00762	MULTISPECIES: cystathionine beta-lyase	NO	NA	SAOUHSC_00340
USA300HOU_RS06680	1345242	1345568	44	1262	1543	1259.31	0.9979	0.976695	1.00762	hypothetical protein	NO	NA	SAOUHSC_01305
USA300HOU_RS04765	956087	957337	114	4233	5175	4223.56	0.9978	0.993591	1.00762	argininosuccinate lyase	NO	NA	SAOUHSC_00898
USA300HOU_RS14265	2770142	2770746	61	4444	5433	4434.12	0.9978	0.995914	1.00762	DNA-binding response regulator	NO	NA	SAOUHSC_02956
USA300HOU_RS03125	654607	655191	86	3259	3984	3251.53	0.9977	0.791053	1.00762	hypothetical protein	NO	NA	SAOUHSC_00585
USA300HOU_RS11495	2247198	2247346	21	1507	1842	1503.34	0.9976	0.545969	1.00762	hypothetical protein	NO	NA
USA300HOU_RS14625	2854750	2855592	90	5226	6388	5213.54	0.9976	0.587683	1.00762	chloramphenicol-sensitive protein RarD	NO	NA	SAOUHSC_03031
USA300HOU_RS04380	890602	890684	14	405	495	403.992	0.9975	0.89032	1.00762	hypothetical protein	NO	NA	SAOUHSC_00837
USA300HOU_RS05520	1115707	1116280	41	1107	1353	1104.25	0.9975	0.717488	1.00762	hypothetical protein	NO	NA
USA300HOU_RS08545	1711477	1712605	102	2833	3461	2824.68	0.9971	0.882132	1.00762	iron transporter	NO	NA
USA300HOU_RS14425	2818896	2819540	56	2804	3424	2794.48	0.9966	0.868264	1.00762	flavin reductase	NO	NA	SAOUHSC_02991
USA300HOU_RS04490	906426	906874	48	2352	2871	2343.15	0.9962	0.994153	1.00762	hypothetical protein	NO	NA
USA300HOU_RS09675	1947141	1947856	92	4724	5766	4705.9	0.9962	0.707554	1.00762	hypothetical protein	NO	NA	SAOUHSC_01947
USA300HOU_RS06355	1279148	1279883	78	127	155	126.503	0.9961	0.0148617	0.150625	phosphatidate cytidylyltransferase	NO	NA	SAOUHSC_01238
USA300HOU_RS07140	1439848	1440029	11	313	382	311.768	0.9961	0.973764	1.00762	MULTISPECIES: cold-shock protein CspA	NO	NA	SAOUHSC_01403
USA300HOU_RS01645	359516	360135	57	3217	3926	3204.19	0.996	0.864989	1.00762	ABC transporter ATP-binding protein	NO	NA	SAOUHSC_00287
USA300HOU_RS07700	1570521	1571286	86	2587	3157	2576.57	0.996	0.702928	1.00762	MULTISPECIES: holin	NO	NA	SAOUHSC_01524
USA300HOU_RS12945	2514178	2514809	73	4634	5655	4615.31	0.996	0.515853	1.00762	MULTISPECIES: nitrate reductase subunit gamma	NO	NA	SAOUHSC_02678
USA300HOU_RS01750	382608	383835	112	4250	5186	4232.53	0.9959	0.767222	1.00762	PTS ascorbate transporter subunit IIC	NO	NA	SAOUHSC_00310
USA300HOU_RS03500	722056	722799	59	2271	2771	2261.54	0.9958	0.758957	1.00762	MULTISPECIES: iron-dicitrate ABC transporter ATP-binding protein	NO	NA	SAOUHSC_00652
USA300HOU_RS00700	154118	154677	43	4979	6073	4956.45	0.9955	0.769008	1.00762	MULTISPECIES: Superoxide dismutase	NO	NA	SAOUHSC_00093
USA300HOU_RS05680	1144490	1144582	9	328	400	326.458	0.9953	0.859748	1.00762	hypothetical protein	NO	NA	SAOUHSC_01090
USA300HOU_RS08405	1685727	1686978	102	3636	4434	3618.79	0.9953	0.94421	1.00762	tRNA (N(6)-L-threonylcarbamoyladenosine(37)-C(2))-methylthiotransferase MtaB	NO	NA	SAOUHSC_01679
USA300HOU_RS11420	2231700	2232081	31	2271	2769	2259.91	0.9951	0.983148	1.00762	MULTISPECIES: protein-tyrosine-phosphatase	NO	NA
USA300HOU_RS01210	275301	276746	116	6329	7716	6297.38	0.995	0.753475	1.00762	acyl CoA:acetate/3-ketoacid CoA transferase	NO	NA	SAOUHSC_00199
USA300HOU_RS08810	1763144	1765601	221	365	445	363.185	0.995	0.00701708	0.0871466	valine--tRNA ligase	NO	NA	SAOUHSC_01767
USA300HOU_RS01910	414954	415734	60	5369	6545	5341.68	0.9949	0.922644	1.00762	chromosome partitioning protein ParB	NO	NA	SAOUHSC_00342
USA300HOU_RS05895	1182355	1182467	13	274	334	272.593	0.9949	1	1.00762	MULTISPECIES: hypothetical protein	NO	NA	SAOUHSC_01135
USA300HOU_RS12790	2483259	2483665	48	4413	5379	4390.05	0.9948	0.944498	1.00762	LytTR family transcriptional regulator	NO	NA	SAOUHSC_02645
USA300HOU_RS02180	460554	461187	73	3853	4696	3832.62	0.9947	0.616362	1.00762	hypothetical protein	NO	NA	SAOUHSC_00399
USA300HOU_RS03835	783977	784638	58	2469	3009	2455.78	0.9946	0.901116	1.00762	7-cyano-7-deazaguanosine (preQ0) biosynthesis protein QueE	NO	NA	SAOUHSC_00719
USA300HOU_RS05875	1179539	1179733	26	814	992	809.617	0.9946	0.847573	1.00762	membrane protein	NO	NA	SAOUHSC_01131
USA300HOU_RS14540	2838025	2839187	98	5004	6098	4976.86	0.9946	0.825577	1.00762	histidinol dehydrogenase	NO	NA	SAOUHSC_03013
USA300HOU_RS03540	729391	730351	93	3944	4806	3922.4	0.9945	0.793662	1.00762	lipase LipA	NO	NA	SAOUHSC_00661
USA300HOU_RS08570	1716290	1716954	68	2434	2966	2420.69	0.9945	0.90123	1.00762	allophanate hydrolase	NO	NA	SAOUHSC_01712
USA300HOU_RS01175	266360	268069	154	11567	14093	11501.9	0.9944	0.980602	1.00762	coagulase	NO	NA	SAOUHSC_00192
USA300HOU_RS11410	2229833	2230956	87	4074	4964	4051.35	0.9944	0.960385	1.00762	serine hydroxymethyltransferase	NO	NA	SAOUHSC_02354
USA300HOU_RS13235	2569777	2570556	63	3447	4198	3426.18	0.994	0.627306	1.00762	epimerase	NO	NA	SAOUHSC_02737
USA300HOU_RS03620	746483	746869	37	2749	3347	2731.64	0.9937	0.93967	1.00762	cupin	NO	NA	SAOUHSC_00676
USA300HOU_RS00395	88102	88592	54	3854	4691	3828.54	0.9934	0.955896	1.00762	MULTISPECIES: hypothetical protein	NO	NA
USA300HOU_RS04545	917586	917872	39	1156	1407	1148.32	0.9934	0.620759	1.00762	membrane protein	NO	NA	SAOUHSC_00853
USA300HOU_RS08795	1760834	1761477	85	3094	3766	3073.61	0.9934	0.885994	1.00762	peptidase A24	NO	NA	SAOUHSC_01764
USA300HOU_RS07075	1426623	1426715	8	318	387	315.848	0.9933	0.874459	1.00762	hypothetical protein	NO	NA
USA300HOU_RS01420	318087	318186	13	816	993	810.433	0.9932	0.718413	1.00762	NADH dehydrogenase	NO	NA
USA300HOU_RS13725	2665593	2666421	51	2417	2941	2400.29	0.9931	0.920016	1.00762	MULTISPECIES: L-serine dehydratase iron-sulfur-dependent subunit alpha	NO	NA	SAOUHSC_02839
USA300HOU_RS09545	1924546	1925410	78	1925	2342	1911.41	0.9929	0.860702	1.00762	hypothetical protein	NO	NA	SAOUHSC_01919
USA300HOU_RS00525	111826	112541	69	4376	5323	4344.34	0.9928	0.78847	1.00762	hypothetical protein	NO	NA	SAOUHSC_00054
USA300HOU_RS14030	2726303	2726550	22	1420	1727	1409.48	0.9926	0.769163	1.00762	MULTISPECIES: type VII secretion protein	NO	NA	SAOUHSC_02907
USA300HOU_RS04125	845093	845528	51	3299	4012	3274.38	0.9925	0.533612	1.00762	acetyltransferase	NO	NA	SAOUHSC_00783
USA300HOU_RS13430	2606798	2607183	42	5970	7259	5924.4	0.9924	0.84397	1.00762	hypothetical protein	NO	NA	SAOUHSC_02777
USA300HOU_RS01050	235032	236503	117	5250	6383	5209.46	0.9923	0.82491	1.00762	peptide ABC transporter ATP-binding protein	NO	NA	SAOUHSC_00167
USA300HOU_RS01140	257415	258868	145	12633	15355	12531.9	0.992	0.608235	1.00762	MULTISPECIES: histidine kinase	NO	NA	SAOUHSC_00185
USA300HOU_RS02945	611775	614443	229	10619	12907	10534	0.992	0.919563	1.00762	serine-aspartate repeat-containing protein C	NO	NA	SAOUHSC_00544
USA300HOU_RS10685	2110478	2110732	23	1638	1991	1624.95	0.992	0.929951	1.00762	MULTISPECIES: HNH endonuclease	NO	NA
USA300HOU_RS13880	2696771	2699021	199	10750	13066	10663.8	0.992	0.764993	1.00762	copper-exporting P-type ATPase A	NO	NA	SAOUHSC_02873
USA300HOU_RS01200	272430	273553	97	6304	7659	6250.86	0.9916	0.545271	1.00762	MULTISPECIES: glutaryl-CoA dehydrogenase	NO	NA	SAOUHSC_00197
USA300HOU_RS07025	1417129	1417887	79	1972	2396	1955.49	0.9916	0.466224	1.00762	peptide ABC transporter permease	NO	NA	SAOUHSC_01379
USA300HOU_RS03360	694275	694644	38	1199	1456	1188.31	0.9911	0.723865	1.00762	hypothetical protein	NO	NA
USA300HOU_RS10970	2148350	2149555	150	27685	33613	27433.1	0.9909	0.963901	1.00762	histidine kinase	NO	NA	SAOUHSC_02264
USA300HOU_RS04790	961747	962267	48	159	193	157.516	0.9907	0.94063	1.00762	signal peptidase IB	NO	NA	SAOUHSC_00903
USA300HOU_RS12925	2510977	2511654	77	2704	3282	2678.59	0.9906	0.985577	1.00762	MerR family transcriptional regulator	NO	NA	SAOUHSC_02674
USA300HOU_RS03550	730738	731136	55	2781	3375	2754.49	0.9905	0.787879	1.00762	hypothetical protein	NO	NA	SAOUHSC_00662
USA300HOU_RS08015	1615889	1616380	45	1910	2318	1891.83	0.9905	0.692485	1.00762	ADP-ribose pyrophosphatase	NO	NA	SAOUHSC_01593
USA300HOU_RS08875	1778026	1778125	14	530	643	524.782	0.9902	0.981659	1.00762	hypothetical protein	NO	NA
USA300HOU_RS08950	1790357	1791172	78	3118	3783	3087.48	0.9902	0.819155	1.00762	MULTISPECIES: DNA-formamidopyrimidine glycosylase	NO	NA	SAOUHSC_01796
USA300HOU_RS06555	1330703	1331560	93	3547	4303	3511.88	0.9901	0.965231	1.00762	lysophospholipase	NO	NA	SAOUHSC_01279
USA300HOU_RS14215	2761512	2762077	45	3081	3737	3049.94	0.9899	0.987121	1.00762	precorrin-2 dehydrogenase	NO	NA	SAOUHSC_02945
USA300HOU_RS14495	2829158	2830131	137	9960	12081	9859.86	0.9899	0.839289	1.00762	MULTISPECIES: poly-beta-16-N-acetyl-D-glucosamine export protein	NO	NA	SAOUHSC_03005
USA300HOU_RS04775	959003	960229	107	188	228	186.081	0.9898	0.0639043	0.433756	glucose-6-phosphate isomerase	NO	NA	SAOUHSC_00900
USA300HOU_RS12220	2378592	2379440	94	6454	7827	6387.97	0.9898	0.898675	1.00762	malonate transporter	NO	NA	SAOUHSC_02522
USA300HOU_RS05355	1084923	1085649	91	4863	5897	4812.81	0.9897	0.838333	1.00762	cobalt ABC transporter permease	NO	NA	SAOUHSC_01019
USA300HOU_RS09605	1931549	1935129	460	17838	21631	17654.1	0.9897	0.519721	1.00762	NTPase	NO	NA	SAOUHSC_01931
USA300HOU_RS13435	2607486	2608127	57	4289	5201	4244.78	0.9897	0.887323	1.00762	oxidoreductase	NO	NA	SAOUHSC_02778
USA300HOU_RS13555	2633002	2635819	232	11225	13612	11109.4	0.9897	0.71749	1.00762	fibronectin-binding protein A	NO	NA	SAOUHSC_02803
USA300HOU_RS05820	1169633	1169829	18	560	679	554.163	0.9896	0.646322	1.00762	hypothetical protein	NO	NA	SAOUHSC_01120
USA300HOU_RS01600	351587	352042	54	4348	5271	4301.91	0.9894	0.948556	1.00762	hypothetical protein	NO	NA	SAOUHSC_00277
USA300HOU_RS10400	2062154	2062895	56	2575	3121	2547.19	0.9892	1	1.00762	prephenate dehydratase	NO	NA	SAOUHSC_02135
USA300HOU_RS04095	836643	837250	56	2239	2713	2214.2	0.9889	0.988392	1.00762	hydrolase	NO	NA	SAOUHSC_00774
USA300HOU_RS05755	1162272	1162987	68	142	172	140.377	0.9887	0.85472	1.00762	MULTISPECIES: glutamate racemase	NO	NA	SAOUHSC_01106
USA300HOU_RS14160	2751477	2752838	102	6248	7568	6176.59	0.9886	0.921582	1.00762	betaine-aldehyde dehydrogenase	NO	NA	SAOUHSC_02933
USA300HOU_RS00595	132155	133079	83	6295	7624	6222.3	0.9885	0.874246	1.00762	MULTISPECIES: siderophore ABC transporter permease	NO	NA	SAOUHSC_00072
USA300HOU_RS12520	2432030	2432312	32	1318	1596	1302.57	0.9883	0.762541	1.00762	transporter	NO	NA
USA300HOU_RS11955	2342919	2343306	36	1217	1473	1202.18	0.9878	0.748198	1.00762	MULTISPECIES: toxin	NO	NA	SAOUHSC_02466
USA300HOU_RS02985	628639	629298	63	2824	3417	2788.77	0.9875	0.718026	1.00762	MULTISPECIES: glucosamine-6-phosphate deaminase	NO	NA	SAOUHSC_00552
USA300HOU_RS08375	1680859	1681290	43	62	75	61.2109	0.9875	0.504438	1.00762	MULTISPECIES: endoribonuclease YbeY	NO	NA	SAOUHSC_01672
USA300HOU_RS14405	2807103	2808568	125	9625	11646	9504.84	0.9875	0.479746	1.00762	MULTISPECIES: accessory Sec system protein Asp2	NO	NA	SAOUHSC_02987
USA300HOU_RS10840	2124640	2125498	102	6236	7544	6157	0.9873	0.698128	1.00762	ATP-dependent helicase	NO	NA	SAOUHSC_01576
USA300HOU_RS05215	1053521	1054468	77	2541	3073	2508.02	0.987	0.892187	1.00762	serine protease	NO	NA	SAOUHSC_00988
USA300HOU_RS07040	1419215	1419531	41	1115	1348	1100.16	0.9867	0.766594	1.00762	membrane protein	NO	NA	SAOUHSC_01382
USA300HOU_RS11440	2235148	2235699	54	1575	1904	1553.94	0.9866	0.953408	1.00762	MULTISPECIES: thymidine kinase	NO	NA	SAOUHSC_02360
USA300HOU_RS13260	2574494	2575367	78	3897	4711	3844.86	0.9866	0.885847	1.00762	amino acid transporter	NO	NA	SAOUHSC_02742
USA300HOU_RS14690	2865817	2866167	37	1169	1413	1153.21	0.9865	0.717159	1.00762	MULTISPECIES: hypothetical protein	NO	NA	SAOUHSC_03047
USA300HOU_RS06810	1367765	1368552	87	3048	3684	3006.68	0.9864	0.58793	1.00762	secretion protein	NO	NA
USA300HOU_RS04740	950402	951457	77	3427	4141	3379.66	0.9862	0.761461	1.00762	NADH-dependent flavin oxidoreductase	NO	NA	SAOUHSC_00893
USA300HOU_RS01220	278770	280148	138	10713	12942	10562.6	0.986	0.945286	1.00762	nickel ABC transporter substrate-binding protein	NO	NA	SAOUHSC_00201
USA300HOU_RS01470	327883	328485	78	5664	6842	5584.07	0.9859	0.63985	1.00762	DUF5079 domain-containing protein	NO	NA	SAOUHSC_00254
USA300HOU_RS12490	2424221	2424423	28	808	976	796.558	0.9859	0.980379	1.00762	membrane protein	NO	NA	SAOUHSC_A02450
USA300HOU_RS01530	341748	342034	22	1439	1738	1418.46	0.9857	0.860161	1.00762	MULTISPECIES: hypothetical protein	NO	NA	SAOUHSC_00267
USA300HOU_RS09635	1940406	1941064	53	2113	2552	2082.8	0.9857	0.904375	1.00762	serine protease SplE	NO	NA	SAOUHSC_01936
USA300HOU_RS00050	14790	15423	64	3844	4642	3788.55	0.9856	0.863769	1.00762	azaleucine resistance protein AzlC	NO	NA	SAOUHSC_00010
USA300HOU_RS03805	778990	779885	95	4505	5439	4439.02	0.9854	0.971584	1.00762	glycosyl transferase	NO	NA	SAOUHSC_00713
USA300HOU_RS01425	318258	318613	36	1627	1964	1602.91	0.9852	1	1.00762	hypothetical protein	NO	NA	SAOUHSC_00244
USA300HOU_RS06755	1358655	1359652	87	1893	2285	1864.89	0.9852	1	1.00762	threonine synthase	NO	NA	SAOUHSC_01321
USA300HOU_RS00660	146256	146819	68	5778	6971	5689.35	0.9847	0.677658	1.00762	membrane protein	NO	NA	SAOUHSC_00085
USA300HOU_RS02950	615063	618916	345	14015	16910	13801	0.9847	0.699491	1.00762	serine-aspartate repeat-containing protein D	NO	NA	SAOUHSC_00545
USA300HOU_RS13960	2715963	2716224	31	4688	5656	4616.12	0.9847	0.778267	1.00762	MULTISPECIES: hypothetical protein	NO	NA
USA300HOU_RS13475	2611949	2612966	96	5890	7105	5798.72	0.9845	0.744385	1.00762	hypothetical protein	NO	NA	SAOUHSC_02786
USA300HOU_RS00985	218719	219222	39	2773	3344	2729.19	0.9842	0.692986	1.00762	isochorismatase	NO	NA	SAOUHSC_00152
USA300HOU_RS13365	2594127	2594929	77	5317	6412	5233.13	0.9842	0.82553	1.00762	MULTISPECIES: nickel ABC transporter permease	NO	NA	SAOUHSC_02765
USA300HOU_RS11230	2200624	2201242	58	2426	2925	2387.23	0.984	0.991188	1.00762	MULTISPECIES: DNA-binding response regulator	NO	NA	SAOUHSC_02315
USA300HOU_RS01105	249745	250516	79	5197	6265	5113.15	0.9839	0.791544	1.00762	MULTISPECIES: maltose ABC transporter permease	NO	NA	SAOUHSC_00178
USA300HOU_RS07735	1579778	1580144	37	906	1092	891.231	0.9837	0.661059	1.00762	hypothetical protein	NO	NA	SAOUHSC_01531
USA300HOU_RS14235	2764956	2765183	28	1637	1973	1610.26	0.9837	0.954259	1.00762	hypothetical protein	NO	NA
USA300HOU_RS06930	1398142	1398617	41	595	717	585.177	0.9835	0.918654	1.00762	peptide-methionine (S)-S-oxide reductase	NO	NA	SAOUHSC_01360
USA300HOU_RS02050	435464	435838	36	2001	2411	1967.73	0.9834	0.731183	1.00762	MULTISPECIES: hypothetical protein	NO	NA	SAOUHSC_00371
USA300HOU_RS13115	2546268	2546898	58	3082	3713	3030.35	0.9832	0.586491	1.00762	6-carboxyhexanoate--CoA ligase	NO	NA	SAOUHSC_02712
USA300HOU_RS08960	1794191	1795581	168	6273	7556	6166.8	0.9831	0.728927	1.00762	MULTISPECIES: membrane protein	NO	NA	SAOUHSC_01798
USA300HOU_RS05020	1016559	1018013	146	4004	4822	3935.46	0.9829	0.730432	1.00762	sodium:alanine symporter	NO	NA	SAOUHSC_00949
USA300HOU_RS05260	1064979	1066087	136	6190	7455	6084.37	0.9829	0.715402	1.00762	protein FmtA	NO	NA	SAOUHSC_00998
USA300HOU_RS14505	2833357	2833566	30	2131	2566	2094.23	0.9828	0.970514	1.00762	hypothetical protein	NO	NA
USA300HOU_RS01755	383932	384195	24	1476	1777	1450.29	0.9826	0.764921	1.00762	PTS lactose transporter subunit IIB	NO	NA	SAOUHSC_00311
USA300HOU_RS05555	1121152	1122271	131	260	313	255.454	0.9826	0.0326831	0.277452	MULTISPECIES: cell division protein FtsW	NO	NA	SAOUHSC_01063
USA300HOU_RS14090	2735974	2736764	69	7756	9338	7621.17	0.9826	1	1.00762	2-dehydropantoate 2-reductase	NO	NA	SAOUHSC_02920
USA300HOU_RS00540	115947	117023	76	6003	7226	5897.47	0.9824	0.863942	1.00762	amidohydrolase	NO	NA	SAOUHSC_00057
USA300HOU_RS03330	690542	690751	25	1220	1468	1198.1	0.9821	0.846092	1.00762	MULTISPECIES: hypothetical protein	NO	NA
USA300HOU_RS10615	2097569	2101808	363	12439	14968	12216.1	0.9821	0.81335	1.00762	phage tail tape measure protein	NO	NA
USA300HOU_RS07625	1557492	1557677	24	571	687	560.692	0.982	0.529247	1.00762	hypothetical protein	NO	NA	SAOUHSC_01510
USA300HOU_RS00675	148222	149120	96	8077	9714	7928.04	0.9816	0.863881	1.00762	NAD-dependent dehydratase	NO	NA	SAOUHSC_00088
USA300HOU_RS10235	2028676	2029027	36	1988	2391	1951.4	0.9816	0.982028	1.00762	MULTISPECIES: hypothetical protein	NO	NA	SAOUHSC_02101
USA300HOU_RS00535	113563	115650	171	13349	16052	13100.8	0.9814	0.79713	1.00762	AraC family transcriptional regulator	NO	NA	SAOUHSC_00056
USA300HOU_RS07795	1588868	1588895	2	10	12	9.79375	0.9813	1	1.00762	hypothetical protein	NO	NA
USA300HOU_RS04760	954887	955746	83	3136	3770	3076.87	0.9812	0.915098	1.00762	glycerophosphoryl diester phosphodiesterase	NO	NA	SAOUHSC_00897
USA300HOU_RS13985	2718530	2719040	53	4148	4987	4070.12	0.9812	0.889437	1.00762	TetR family transcriptional regulator	NO	NA	SAOUHSC_02897
USA300HOU_RS14535	2836988	2837938	84	3584	4309	3516.77	0.9812	0.986073	1.00762	histidinol-phosphate aminotransferase	NO	NA	SAOUHSC_03012
USA300HOU_RS07100	1432054	1432973	74	1777	2136	1743.29	0.981	0.795671	1.00762	aspartate-semialdehyde dehydrogenase	NO	NA	SAOUHSC_01395
USA300HOU_RS13910	2704750	2705788	86	3892	4678	3817.93	0.981	0.837415	1.00762	44\'-diaponeurosporenoate glycosyltransferase	NO	NA	SAOUHSC_02880
USA300HOU_RS13010	2530242	2530488	29	3213	3861	3151.14	0.9808	0.944205	1.00762	MULTISPECIES: addiction module antitoxin RelB	NO	NA	SAOUHSC_02691
USA300HOU_RS00400	89064	89174	17	1022	1228	1002.23	0.9807	0.558064	1.00762	hypothetical protein	NO	NA
USA300HOU_RS04085	835390	835459	10	462	555	452.961	0.9805	0.677241	1.00762	hypothetical protein	NO	NA
USA300HOU_RS02100	445066	445826	68	5174	6215	5072.35	0.9804	0.621285	1.00762	NAD(P)-dependent oxidoreductase	NO	NA	SAOUHSC_00382
USA300HOU_RS10680	2110032	2110315	30	1362	1636	1335.21	0.9803	0.859165	1.00762	MULTISPECIES: hypothetical protein	NO	NA
USA300HOU_RS06750	1357393	1358570	106	2324	2791	2277.86	0.9802	0.745323	1.00762	MULTISPECIES: homoserine dehydrogenase	NO	NA	SAOUHSC_01320
USA300HOU_RS11400	2228015	2229062	84	4076	4895	3995.03	0.9801	0.751057	1.00762	MULTISPECIES: UDP-N-acetyl glucosamine 2-epimerase	NO	NA	SAOUHSC_02352
USA300HOU_RS02025	430411	431086	50	3666	4402	3592.67	0.98	0.830746	1.00762	NADPH-dependent oxidoreductase	NO	NA	SAOUHSC_00366
USA300HOU_RS12505	2428728	2429615	77	5379	6457	5269.85	0.9797	0.978377	1.00762	MULTISPECIES: LytR family transcriptional regulator	NO	NA	SAOUHSC_02583
USA300HOU_RS00615	136430	138067	139	8174	9810	8006.39	0.9795	0.893746	1.00762	siderophore biosynthesis protein SbnC	NO	NA	SAOUHSC_00077
USA300HOU_RS02960	623067	624447	125	6584	7902	6449.19	0.9795	0.806499	1.00762	glycosyl transferase family 1	NO	NA	SAOUHSC_00547
USA300HOU_RS04485	905192	906180	119	8911	10693	8727.05	0.9794	0.93247	1.00762	phage capsid protein	NO	NA
USA300HOU_RS07050	1421728	1422324	65	1336	1603	1308.28	0.9793	0.719838	1.00762	MULTISPECIES: phosphate transport system regulatory protein PhoU	NO	NA	SAOUHSC_01384
USA300HOU_RS02075	441419	441891	64	2288	2745	2240.32	0.9792	0.543371	1.00762	MULTISPECIES: hypothetical protein	NO	NA	SAOUHSC_00376
USA300HOU_RS03305	683323	684291	88	2895	3473	2834.47	0.9791	0.871856	1.00762	mannosyl-glycoprotein endo-beta-N-acetylglucosamidase	NO	NA
USA300HOU_RS07080	1426954	1427095	19	611	733	598.235	0.9791	0.976702	1.00762	hypothetical protein	NO	NA
USA300HOU_RS13230	2568198	2569603	135	11286	13539	11049.8	0.9791	0.833918	1.00762	protein flp	NO	NA	SAOUHSC_02736
USA300HOU_RS02335	490428	491213	68	3284	3939	3214.8	0.9789	0.921933	1.00762	ABC transporter substrate-binding protein	NO	NA	SAOUHSC_00426
USA300HOU_RS03905	798112	799522	161	7328	8789	7173.11	0.9789	0.922738	1.00762	ABC transporter permease	NO	NA	SAOUHSC_00732
USA300HOU_RS00680	149180	149790	62	3979	4771	3893.83	0.9786	0.870953	1.00762	UDP-phosphate N-acetylgalactosaminyl-1-phosphate transferase	NO	NA	SAOUHSC_00089
USA300HOU_RS01205	273764	275163	119	8250	9892	8073.32	0.9786	0.893638	1.00762	long-chain-fatty-acid--CoA ligase	NO	NA	SAOUHSC_00198
USA300HOU_RS01295	292674	292793	12	765	917	748.406	0.9783	1	1.00762	hypothetical protein	NO	NA	SAOUHSC_00218
USA300HOU_RS00040	10975	12375	118	4874	5842	4767.92	0.9782	0.848736	1.00762	histidine ammonia-lyase	NO	NA	SAOUHSC_00008
USA300HOU_RS12420	2411518	2411651	18	2918	3497	2854.06	0.9781	0.886756	1.00762	hypothetical protein	NO	NA
USA300HOU_RS12380	2405644	2405897	20	681	816	665.975	0.978	1	1.00762	MULTISPECIES: urease subunit gamma	NO	NA	SAOUHSC_02558
USA300HOU_RS01055	236610	237945	134	9448	11321	9239.59	0.9779	0.749576	1.00762	peptide ABC transporter permease	NO	NA	SAOUHSC_00168
USA300HOU_RS13775	2676602	2677242	65	3385	4056	3310.29	0.9779	0.865033	1.00762	MULTISPECIES: holin-like protein CidB	NO	NA	SAOUHSC_02850
USA300HOU_RS07970	1607977	1608847	78	2096	2511	2049.34	0.9778	0.73762	1.00762	hypothetical protein	NO	NA	SAOUHSC_01584
USA300HOU_RS10545	2086271	2086439	22	1116	1337	1091.19	0.9778	0.971911	1.00762	MULTISPECIES: membrane protein	NO	NA
USA300HOU_RS14250	2766417	2768279	205	10489	12567	10256.5	0.9778	0.876132	1.00762	peptide ABC transporter permease	NO	NA	SAOUHSC_02953
USA300HOU_RS14290	2773632	2774329	62	5026	6021	4914.01	0.9777	0.640289	1.00762	tributyrin esterase	NO	NA	SAOUHSC_02962
USA300HOU_RS13105	2544757	2545669	89	4126	4942	4033.39	0.9776	0.95244	1.00762	MULTISPECIES: gamma-hemolysin component B	NO	NA	SAOUHSC_02710
USA300HOU_RS14000	2720915	2721669	57	4216	5050	4121.54	0.9776	0.887297	1.00762	hydrolase	NO	NA	SAOUHSC_02900
USA300HOU_RS14020	2725639	2725914	28	1400	1677	1368.68	0.9776	0.947727	1.00762	type II secretion protein	NO	NA	SAOUHSC_02905
USA300HOU_RS04415	895005	895773	76	2756	3301	2694.1	0.9775	0.861038	1.00762	MULTISPECIES: methionine ABC transporter substrate-binding protein	NO	NA	SAOUHSC_00844
USA300HOU_RS10915	2139563	2139758	25	967	1158	945.097	0.9774	0.763571	1.00762	hypothetical protein	NO	NA	SAOUHSC_02251
USA300HOU_RS06475	1310174	1311123	83	304	364	297.077	0.9773	0.854663	1.00762	DNA recombination/repair protein RecA	NO	NA	SAOUHSC_01262
USA300HOU_RS03040	638866	639471	54	4364	5225	4264.36	0.9772	0.822534	1.00762	MULTISPECIES: uracil-DNA glycosylase	NO	NA	SAOUHSC_00564
USA300HOU_RS10605	2092255	2095795	326	15296	18315	14947.7	0.9772	0.725586	1.00762	hypothetical protein	NO	NA	SAOUHSC_02180
USA300HOU_RS03920	802422	803267	78	2966	3551	2898.13	0.9771	0.856531	1.00762	lipid kinase	NO	NA	SAOUHSC_00736
USA300HOU_RS13465	2611384	2611665	24	1256	1503	1226.67	0.9767	0.893352	1.00762	MULTISPECIES: hypothetical protein	NO	NA	SAOUHSC_02785
USA300HOU_RS05470	1106022	1107318	109	458	548	447.248	0.9766	0.72605	1.00762	dihydrolipoyl dehydrogenase	NO	NA	SAOUHSC_01043
USA300HOU_RS13460	2611072	2611334	18	891	1066	870.012	0.9765	0.800033	1.00762	MULTISPECIES: hypothetical protein	NO	NA	SAOUHSC_02784
USA300HOU_RS14480	2826795	2827952	110	6524	7805	6370.02	0.9764	0.431267	1.00762	MULTISPECIES: poly-beta-16 N-acetyl-D-glucosamine synthase	NO	NA	SAOUHSC_03002
USA300HOU_RS10880	2131970	2133115	105	3884	4646	3791.81	0.9763	0.879039	1.00762	succinyl-diaminopimelate desuccinylase	NO	NA	SAOUHSC_02244
USA300HOU_RS10440	2069847	2070793	83	169	202	164.861	0.9757	0.604246	1.00762	MULTISPECIES: hypothetical protein	NO	NA	SAOUHSC_02143
USA300HOU_RS12915	2508555	2509645	117	4660	5571	4546.75	0.9757	0.967644	1.00762	MULTISPECIES: nitrate transporter NarT	NO	NA	SAOUHSC_02671
USA300HOU_RS13015	2530507	2530741	24	2850	3407	2780.61	0.9757	0.620662	1.00762	prevent-host-death protein	NO	NA	SAOUHSC_02692
USA300HOU_RS02145	453300	453929	64	3119	3728	3042.59	0.9755	0.690662	1.00762	hypothetical protein	NO	NA	SAOUHSC_00392
USA300HOU_RS07310	1468360	1468594	22	999	1194	974.478	0.9755	0.878715	1.00762	MULTISPECIES: hypothetical protein	NO	NA	SAOUHSC_01438
USA300HOU_RS00780	169176	169402	22	1307	1562	1274.82	0.9754	0.869479	1.00762	hypothetical protein partial	NO	NA
USA300HOU_RS09670	1946431	1946630	27	1112	1329	1084.66	0.9754	0.781829	1.00762	membrane protein	NO	NA
USA300HOU_RS03570	733636	734573	95	2903	3469	2831.21	0.9753	0.968425	1.00762	sensor histidine kinase	NO	NA	SAOUHSC_00666
USA300HOU_RS10510	2080783	2080841	7	190	227	185.265	0.9752	0.901515	1.00762	hypothetical protein	NO	NA	SAOUHSC_02157
USA300HOU_RS03110	652127	652535	33	2152	2571	2098.31	0.9751	0.758217	1.00762	transcriptional regulator	NO	NA	SAOUHSC_00582
USA300HOU_RS13980	2718093	2718365	22	1920	2294	1872.24	0.9751	0.990635	1.00762	hypothetical protein	NO	NA	SAOUHSC_02896
USA300HOU_RS06095	1225946	1226836	74	2101	2510	2048.53	0.975	0.931219	1.00762	hypothetical protein	NO	NA	SAOUHSC_01180
USA300HOU_RS09325	1878856	1885019	473	16869	20153	16447.8	0.975	0.838753	1.00762	peptidase	NO	NA	SAOUHSC_01873
USA300HOU_RS01360	308667	309025	41	1839	2196	1792.26	0.9746	0.970405	1.00762	MULTISPECIES: antiholin-like protein LrgA	NO	NA	SAOUHSC_00232
USA300HOU_RS02000	426087	426427	37	2143	2559	2088.52	0.9746	0.901034	1.00762	membrane protein	NO	NA	SAOUHSC_00360
USA300HOU_RS10275	2035016	2035483	34	3511	4192	3421.28	0.9745	0.791988	1.00762	MULTISPECIES: non-heme ferritin	NO	NA	SAOUHSC_02108
USA300HOU_RS09565	1927425	1928027	72	2689	3210	2619.83	0.9743	0.708683	1.00762	hypothetical protein	NO	NA	SAOUHSC_01923
USA300HOU_RS01385	313059	313198	8	279	333	271.777	0.9742	0.798446	1.00762	hypothetical protein	NO	NA
USA300HOU_RS01805	393685	394595	101	9660	11531	9410.98	0.9742	0.904193	1.00762	membrane protein	NO	NA	SAOUHSC_00322
USA300HOU_RS12285	2389440	2390384	87	4142	4944	4035.03	0.9742	0.868488	1.00762	MULTISPECIES: cyclic pyranopterin monophosphate synthase	NO	NA	SAOUHSC_02536
USA300HOU_RS03150	657611	658176	76	2228	2659	2170.13	0.974	0.800688	1.00762	hypothetical protein	NO	NA	SAOUHSC_00591
USA300HOU_RS05160	1043729	1044610	73	1981	2364	1929.37	0.974	0.733378	1.00762	ABC transporter substrate-binding protein	NO	NA	SAOUHSC_00976
USA300HOU_RS07575	1548580	1549478	91	4403	5254	4288.03	0.9739	0.94055	1.00762	L-asparaginase	NO	NA	SAOUHSC_01497
USA300HOU_RS05075	1031063	1032470	130	5757	6869	5606.11	0.9738	0.928366	1.00762	bifunctional metallophosphatase/5\'-nucleotidase	NO	NA	SAOUHSC_00960
USA300HOU_RS08660	1734067	1735244	98	2421	2888	2357.03	0.9736	0.912748	1.00762	recombinase RarA	NO	NA
USA300HOU_RS09135	1833622	1834029	29	871	1039	847.976	0.9736	0.962779	1.00762	peroxiredoxin	NO	NA	SAOUHSC_01831
USA300HOU_RS09405	1899551	1900949	138	7820	9328	7613.01	0.9735	0.717894	1.00762	pyridine nucleotide-disulfide oxidoreductase	NO	NA	SAOUHSC_01890
USA300HOU_RS12410	2409859	2410635	80	3573	4262	3478.41	0.9735	0.975495	1.00762	urease accessory protein	NO	NA	SAOUHSC_02565
USA300HOU_RS01880	405942	407038	84	286	341	278.306	0.9732	0.458446	1.00762	acetyl-CoA acyltransferase	NO	NA	SAOUHSC_00336
USA300HOU_RS09055	1819611	1820566	85	2593	3092	2523.52	0.9732	1	1.00762	dipeptidase	NO	NA	SAOUHSC_01816
USA300HOU_RS09140	1834211	1835289	98	3128	3730	3044.22	0.9732	0.974882	1.00762	aminotransferase class V	NO	NA	SAOUHSC_01832
USA300HOU_RS05515	1114198	1115456	136	4337	5170	4219.47	0.9729	0.774877	1.00762	divalent metal cation transporter	NO	NA
USA300HOU_RS12340	2397081	2397796	79	4569	5444	4443.1	0.9725	0.856489	1.00762	molybdate ABC transporter substrate-binding protein	NO	NA	SAOUHSC_02549
USA300HOU_RS14015	2724227	2725250	94	5231	6233	5087.04	0.9725	0.694476	1.00762	hypothetical protein	NO	NA	SAOUHSC_02904
USA300HOU_RS10635	2103517	2103893	47	2429	2894	2361.93	0.9724	0.885744	1.00762	hypothetical protein	NO	NA
USA300HOU_RS00205	49199	50848	156	8712	10378	8469.96	0.9722	0.881746	1.00762	MULTISPECIES: hypothetical protein	NO	NA
USA300HOU_RS06740	1355154	1355678	61	3458	4119	3361.71	0.9722	0.890035	1.00762	MULTISPECIES: hypothetical protein	NO	NA	SAOUHSC_01318
USA300HOU_RS08860	1774538	1775087	58	110	131	106.915	0.9722	0.415048	1.00762	MULTISPECIES: GTP-binding protein	NO	NA	SAOUHSC_01777
USA300HOU_RS04190	858482	859596	103	267	318	259.534	0.9721	0.0646788	0.434861	MULTISPECIES: phosphoglycerate kinase	NO	NA	SAOUHSC_00796
USA300HOU_RS08635	1730392	1731452	81	131	156	127.319	0.9721	0.103743	0.607086	cysteine desulfurase	NO	NA	SAOUHSC_01727
USA300HOU_RS02810	580816	581332	54	6110	7277	5939.09	0.972	0.919243	1.00762	MULTISPECIES: hypothetical protein	NO	NA	SAOUHSC_00515
USA300HOU_RS05125	1037480	1039315	209	7988	9513	7764	0.972	0.984815	1.00762	hypothetical protein	NO	NA
USA300HOU_RS00570	125473	125906	55	5737	6831	5575.09	0.9718	0.964237	1.00762	hypothetical protein	NO	NA	SAOUHSC_00065
USA300HOU_RS13975	2717272	2718016	73	5087	6057	4943.4	0.9718	0.683953	1.00762	MULTISPECIES: hypothetical protein	NO	NA	SAOUHSC_02895
USA300HOU_RS01130	254922	256204	117	8027	9555	7798.27	0.9715	0.682194	1.00762	MULTISPECIES: antiporter	NO	NA	SAOUHSC_00183
USA300HOU_RS01485	330427	330692	13	746	888	724.738	0.9715	0.719568	1.00762	MULTISPECIES: virulence factor EsxA	NO	NA	SAOUHSC_00257
USA300HOU_RS13780	2677272	2677636	42	3185	3791	3094.01	0.9714	0.826508	1.00762	MULTISPECIES: holin-like protein CidA	NO	NA	SAOUHSC_02851
USA300HOU_RS04020	821151	822291	98	4692	5584	4557.36	0.9713	0.811869	1.00762	MULTISPECIES: peptidase T	NO	NA	SAOUHSC_00757
USA300HOU_RS01845	400838	401202	25	2951	3511	2865.49	0.971	0.891951	1.00762	MULTISPECIES: hypothetical protein	NO	NA	SAOUHSC_00330
USA300HOU_RS04365	889185	889470	28	1423	1693	1381.74	0.971	1	1.00762	thiol reductase thioredoxin	NO	NA	SAOUHSC_00834
USA300HOU_RS03130	655370	655958	78	4394	5227	4265.99	0.9709	0.88025	1.00762	hypothetical protein	NO	NA	SAOUHSC_00586
USA300HOU_RS00735	159854	160947	99	3798	4517	3686.53	0.9707	0.856295	1.00762	MULTISPECIES: phosphopentomutase	NO	NA	SAOUHSC_00101
USA300HOU_RS04565	920620	921405	67	2445	2908	2373.35	0.9707	0.851708	1.00762	MULTISPECIES: hypothetical protein	NO	NA	SAOUHSC_00858
USA300HOU_RS11935	2338106	2338203	10	465	553	451.329	0.9707	0.96985	1.00762	hypothetical protein	NO	NA	SAOUHSC_02462
USA300HOU_RS12450	2416629	2417936	126	7075	8415	6867.87	0.9707	0.785436	1.00762	Na+/H+ antiporter NhaC	NO	NA	SAOUHSC_02573
USA300HOU_RS10885	2133554	2134339	94	3294	3917	3196.84	0.9705	0.541867	1.00762	hypothetical protein	NO	NA	SAOUHSC_02245
USA300HOU_RS05935	1187848	1189934	166	577	686	559.876	0.9704	0.0626988	0.427615	penicillin-binding protein	NO	NA	SAOUHSC_01145
USA300HOU_RS09160	1838347	1839714	137	6321	7515	6133.34	0.9703	0.851219	1.00762	PTS glucose transporter subunit IIBC	NO	NA	SAOUHSC_01836
USA300HOU_RS13645	2653475	2653610	16	1366	1624	1325.42	0.9703	0.83571	1.00762	hypothetical protein	NO	NA	SAOUHSC_A02680
USA300HOU_RS05625	1135356	1135873	45	553	657	536.208	0.9697	0.964569	1.00762	DNA-binding protein	NO	NA
USA300HOU_RS08580	1717854	1718414	59	2265	2691	2196.25	0.9697	0.976381	1.00762	MULTISPECIES: uridine kinase	NO	NA	SAOUHSC_01715
USA300HOU_RS07360	1506508	1507529	82	2921	3470	2832.03	0.9696	0.793696	1.00762	alanine dehydrogenase	NO	NA	SAOUHSC_01452
USA300HOU_RS07595	1552667	1553961	113	3851	4573	3732.24	0.9692	0.708058	1.00762	ATP-dependent DNA helicase RecQ	NO	NA	SAOUHSC_01502
USA300HOU_RS13540	2627416	2628092	84	4820	5724	4671.62	0.9692	0.835363	1.00762	transcriptional regulator	NO	NA	SAOUHSC_02800
USA300HOU_RS00120	30023	30772	68	3677	4366	3563.29	0.9691	0.890943	1.00762	metallo-hydrolase	NO	NA	SAOUHSC_00024
USA300HOU_RS07145	1440088	1440254	25	902	1071	874.092	0.9691	0.84611	1.00762	MULTISPECIES: hypothetical protein	NO	NA
USA300HOU_RS13410	2604798	2605172	31	1127	1338	1092	0.969	0.582852	1.00762	alkylhydroperoxidase	NO	NA	SAOUHSC_02774
USA300HOU_RS13270	2576091	2577241	98	10990	13047	10648.3	0.9689	0.489306	1.00762	glycine/betaine ABC transporter ATP-binding protein	NO	NA	SAOUHSC_02744
USA300HOU_RS14355	2789721	2791519	152	6466	7674	6263.1	0.9686	0.656767	1.00762	PTS mannose transporter subunit IIABC	NO	NA	SAOUHSC_02975
USA300HOU_RS13405	2603184	2604606	147	6788	8055	6574.06	0.9685	0.824097	1.00762	MULTISPECIES: transporter	NO	NA	SAOUHSC_02773
USA300HOU_RS05760	1163061	1163586	46	1453	1724	1407.04	0.9684	0.959507	1.00762	non-canonical purine NTP pyrophosphatase	NO	NA	SAOUHSC_01107
USA300HOU_RS01975	423486	424012	38	2585	3067	2503.12	0.9683	0.946158	1.00762	MULTISPECIES: peptidase	NO	NA	SAOUHSC_00356
USA300HOU_RS10205	2023959	2024364	40	2682	3182	2596.98	0.9683	0.938635	1.00762	MULTISPECIES: protein-tyrosine-phosphatase	NO	NA	SAOUHSC_02095
USA300HOU_RS14470	2824544	2825163	71	2835	3363	2744.7	0.9682	0.859115	1.00762	MULTISPECIES: capsular polysaccharide biosynthesis protein CapA	NO	NA	SAOUHSC_03000
USA300HOU_RS09205	1851804	1852383	49	1160	1376	1123.02	0.9681	0.536197	1.00762	acetoin dehydrogenase	NO	NA	SAOUHSC_01847
USA300HOU_RS13595	2642201	2642549	20	650	771	629.249	0.9681	0.903062	1.00762	hypothetical protein	NO	NA	SAOUHSC_02812
USA300HOU_RS12370	2403112	2404161	98	5406	6412	5233.13	0.968	0.786579	1.00762	acyl-CoA dehydrogenase	NO	NA	SAOUHSC_02555
USA300HOU_RS09485	1912588	1913334	60	1972	2338	1908.15	0.9676	0.852164	1.00762	glyoxal reductase	NO	NA	SAOUHSC_01907
USA300HOU_RS00240	56957	57519	61	5224	6192	5053.58	0.9674	0.75474	1.00762	MULTISPECIES: membrane protein	NO	NA
USA300HOU_RS05435	1100087	1100278	18	38	45	36.7266	0.9673	0.564069	1.00762	MULTISPECIES: hypothetical protein	NO	NA	SAOUHSC_01036
USA300HOU_RS06610	1340880	1340971	14	400	474	386.853	0.9672	0.597072	1.00762	MULTISPECIES: hypothetical protein	NO	NA	SAOUHSC_01291
USA300HOU_RS10860	2127285	2128242	108	5037	5969	4871.58	0.9672	0.848887	1.00762	integrase	NO	NA	SAOUHSC_02239
USA300HOU_RS04480	904976	905158	24	1931	2288	1867.34	0.9671	0.942457	1.00762	hypothetical protein	NO	NA
USA300HOU_RS08590	1719802	1720611	69	2638	3126	2551.27	0.9671	0.804906	1.00762	peptidase U32	NO	NA	SAOUHSC_01717
USA300HOU_RS10455	2072734	2073710	86	4397	5210	4252.12	0.9671	0.554428	1.00762	choloylglycine hydrolase	NO	NA	SAOUHSC_02146
USA300HOU_RS13650	2653809	2654785	92	7605	9007	7351.03	0.9666	0.947026	1.00762	MULTISPECIES: membrane protein	NO	NA	SAOUHSC_02823
USA300HOU_RS05650	1139722	1140353	61	3571	4229	3451.48	0.9665	0.739211	1.00762	iron-regulated surface determinant protein C	NO	NA	SAOUHSC_01082
USA300HOU_RS13810	2680719	2680957	31	2942	3484	2843.45	0.9665	1	1.00762	MULTISPECIES: hypothetical protein	NO	NA	SAOUHSC_02858
USA300HOU_RS05640	1136361	1138165	142	2869	3397	2772.45	0.9664	0.91654	1.00762	iron-regulated surface determinant protein B	NO	NA
USA300HOU_RS10975	2149671	2150306	62	5267	6236	5089.49	0.9663	0.816238	1.00762	DNA-binding response regulator	NO	NA	SAOUHSC_02265
USA300HOU_RS00135	34560	35728	124	5625	6659	5434.72	0.9662	0.91467	1.00762	MULTISPECIES: hypothetical protein	NO	NA
USA300HOU_RS06945	1400217	1401394	115	3116	3689	3010.76	0.9662	0.966795	1.00762	DNA repair protein MucB	NO	NA	SAOUHSC_01363
USA300HOU_RS09805	1967186	1967652	34	2296	2718	2218.28	0.9662	0.897511	1.00762	signal transduction protein TRAP	NO	NA	SAOUHSC_01964
USA300HOU_RS00490	103028	103714	90	7105	8410	6863.79	0.9661	0.847981	1.00762	LysR family transcriptional regulator	NO	NA	SAOUHSC_00046
USA300HOU_RS01145	258953	259843	75	4383	5188	4234.17	0.9661	0.871588	1.00762	lipoprotein	NO	NA	SAOUHSC_00186
USA300HOU_RS03980	813800	814502	71	2968	3513	2867.12	0.966	0.782989	1.00762	MULTISPECIES: iron ABC transporter ATP-binding protein	NO	NA	SAOUHSC_00748
USA300HOU_RS08995	1803087	1803649	56	3154	3733	3046.67	0.966	0.733518	1.00762	transposase	NO	NA
USA300HOU_RS12500	2425232	2428008	239	18126	21452	17508	0.9659	0.947197	1.00762	formate dehydrogenase subunit alpha	NO	NA	SAOUHSC_02582
USA300HOU_RS09560	1926653	1927169	55	2071	2450	1999.56	0.9655	0.935666	1.00762	hypothetical protein	NO	NA	SAOUHSC_01922
USA300HOU_RS08105	1633341	1634248	77	126	149	121.606	0.9654	0.550625	1.00762	2-oxoisovalerate dehydrogenase subunit beta	NO	NA	SAOUHSC_01612
USA300HOU_RS06985	1408787	1409912	95	2719	3216	2624.73	0.9653	0.595828	1.00762	tryptophan synthase subunit beta	NO	NA	SAOUHSC_01371
USA300HOU_RS12835	2492981	2493932	80	6090	7203	5878.7	0.9653	0.82577	1.00762	ferredoxin--NADP(+) reductase	NO	NA	SAOUHSC_02654
USA300HOU_RS07750	1580903	1581974	87	2442	2888	2357.03	0.9652	0.767978	1.00762	phage capsid protein	NO	NA	SAOUHSC_01535
USA300HOU_RS07740	1580167	1580470	33	856	1012	825.94	0.9649	0.918247	1.00762	hypothetical protein	NO	NA	SAOUHSC_01532
USA300HOU_RS07115	1434673	1435336	57	1611	1904	1553.94	0.9646	0.544171	1.00762	2345-tetrahydropyridine-26-dicarboxylate N-acetyltransferase	NO	NA	SAOUHSC_01398
USA300HOU_RS01300	292874	293839	75	7381	8722	7118.42	0.9644	0.895331	1.00762	galactitol-1-phosphate 5-dehydrogenase	NO	NA	SAOUHSC_00219
USA300HOU_RS04500	908540	909046	46	1900	2245	1832.25	0.9644	0.845206	1.00762	hypothetical protein	NO	NA
USA300HOU_RS14295	2774590	2777103	185	18188	21491	17539.8	0.9644	0.737321	1.00762	clumping factor B	NO	NA	SAOUHSC_02963
USA300HOU_RS05155	1042871	1043204	36	2852	3369	2749.6	0.9641	0.986519	1.00762	MULTISPECIES: hypothetical protein	NO	NA
USA300HOU_RS14305	2778381	2779247	68	3069	3624	2957.71	0.9638	0.762256	1.00762	carbamate kinase 2	NO	NA	SAOUHSC_02965
USA300HOU_RS01555	346214	346392	25	1429	1687	1376.84	0.9635	0.861357	1.00762	membrane protein	NO	NA	SAOUHSC_00272
USA300HOU_RS07170	1442833	1442974	20	842	994	811.249	0.9635	0.828652	1.00762	hypothetical protein	NO	NA
USA300HOU_RS09060	1820709	1820788	9	806	951	776.155	0.963	0.859748	1.00762	hypothetical protein	NO	NA	SAOUHSC_01817
USA300HOU_RS14640	2857871	2858614	73	3196	3771	3077.69	0.963	0.881756	1.00762	MULTISPECIES: arylamine N-acetyltransferase	NO	NA	SAOUHSC_03034
USA300HOU_RS11535	2254370	2254477	10	295	348	284.019	0.9629	0.73315	1.00762	hypothetical protein	NO	NA
USA300HOU_RS14390	2802254	2803661	140	10692	12614	10294.9	0.9629	0.900732	1.00762	MULTISPECIES: accessory Sec system glycosyltransferase GtfA	NO	NA	SAOUHSC_02984
USA300HOU_RS01170	265790	266081	33	2700	3185	2599.42	0.9628	0.8575	1.00762	hypothetical protein	NO	NA	SAOUHSC_00191
USA300HOU_RS05790	1166394	1166864	57	1512	1783	1455.19	0.9625	0.798669	1.00762	MULTISPECIES: membrane protein	NO	NA	SAOUHSC_01113
USA300HOU_RS10610	2095989	2097374	133	6206	7319	5973.37	0.9625	0.981557	1.00762	phage tail protein	NO	NA	SAOUHSC_02181
USA300HOU_RS05655	1140414	1141414	91	3952	4659	3802.42	0.9622	0.871439	1.00762	hypothetical protein	NO	NA	SAOUHSC_01084
USA300HOU_RS10895	2135557	2136760	165	7717	9097	7424.48	0.9621	0.878016	1.00762	MULTISPECIES: potassium transporter KtrB	NO	NA	SAOUHSC_02247
USA300HOU_RS06580	1334900	1336042	99	2568	3027	2470.47	0.962	0.854237	1.00762	hypothetical protein	NO	NA	SAOUHSC_01284
USA300HOU_RS10405	2063013	2063085	8	252	297	242.395	0.962	0.957811	1.00762	hypothetical protein	NO	NA
USA300HOU_RS04235	869123	869364	27	746	879	717.392	0.9617	0.958589	1.00762	membrane protein	NO	NA	SAOUHSC_00805
USA300HOU_RS13490	2615062	2617740	299	18388	21664	17681	0.9616	0.780736	1.00762	helicase	NO	NA	SAOUHSC_02790
USA300HOU_RS03290	681674	682138	54	5886	6934	5659.16	0.9615	0.948557	1.00762	MULTISPECIES: integrase	NO	NA
USA300HOU_RS07365	1508086	1508899	80	2786	3282	2678.59	0.9615	0.906249	1.00762	5\'-3\' exonuclease	NO	NA	SAOUHSC_01454
USA300HOU_RS08035	1618808	1619568	76	3084	3633	2965.06	0.9614	0.875536	1.00762	pyrroline-5-carboxylate reductase	NO	NA	SAOUHSC_01597
USA300HOU_RS12080	2362331	2362729	32	34	40	32.6458	0.9613	0.41398	1.00762	MULTISPECIES: 50S ribosomal protein L15	NO	NA	SAOUHSC_02492
USA300HOU_RS03010	633861	635155	121	7329	8631	7044.16	0.9611	0.96045	1.00762	long-chain-fatty-acid--CoA ligase	NO	NA	SAOUHSC_00557
USA300HOU_RS13355	2592559	2593254	56	3888	4578	3736.32	0.961	0.849973	1.00762	peptide ABC transporter ATP-binding protein	NO	NA	SAOUHSC_02763
USA300HOU_RS09320	1877313	1878484	101	4397	5177	4225.19	0.9609	0.473866	1.00762	NAD(FAD)-utilizing dehydrogenase	NO	NA	SAOUHSC_01872
USA300HOU_RS05055	1024368	1025782	110	3627	4270	3484.94	0.9608	0.878762	1.00762	peptide chain release factor 3	NO	NA	SAOUHSC_00956
USA300HOU_RS14570	2843662	2845250	157	7350	8650	7059.66	0.9605	0.605417	1.00762	heme ABC transporter ATP-binding protein	NO	NA	SAOUHSC_03019
USA300HOU_RS14585	2847208	2847653	37	1347	1585	1293.59	0.9604	0.492198	1.00762	polyisoprenoid-binding protein	NO	NA	SAOUHSC_03022
USA300HOU_RS07925	1601685	1601854	17	561	660	538.656	0.9602	0.863204	1.00762	transcriptional regulator	NO	NA
USA300HOU_RS11025	2160520	2160620	9	380	447	364.817	0.9602	0.723932	1.00762	hypothetical protein	NO	NA
USA300HOU_RS00190	45047	45340	33	4303	5062	4131.33	0.9601	0.681519	1.00762	MULTISPECIES: hypothetical protein	NO	NA
USA300HOU_RS09125	1832651	1832881	28	568	668	545.185	0.9599	0.640339	1.00762	hypothetical protein	NO	NA	SAOUHSC_A01754
USA300HOU_RS03135	656088	656659	63	2363	2779	2268.07	0.9598	0.964966	1.00762	hypothetical protein	NO	NA	SAOUHSC_00587
USA300HOU_RS07645	1560149	1561065	87	3630	4268	3483.31	0.9596	0.80969	1.00762	leucotoxin LukD	NO	NA
USA300HOU_RS02955	619544	622788	268	12130	14257	11635.8	0.9593	0.891076	1.00762	MSCRAMM family adhesin SdrE	NO	NA
USA300HOU_RS03580	735579	737347	206	7415	8716	7113.53	0.9593	0.953475	1.00762	ABC transporter permease	NO	NA	SAOUHSC_00668
USA300HOU_RS05835	1172090	1172261	19	759	892	728.002	0.9592	0.860857	1.00762	hypothetical protein	NO	NA	SAOUHSC_01123
USA300HOU_RS07705	1571522	1577328	461	11569	13595	11095.5	0.9591	0.966446	1.00762	phage tail tape measure protein	NO	NA
USA300HOU_RS14155	2749502	2751091	120	8324	9782	7983.54	0.9591	0.768179	1.00762	oxygen-dependent choline dehydrogenase	NO	NA	SAOUHSC_02932
USA300HOU_RS01190	268777	269850	73	5101	5994	4891.98	0.959	0.967215	1.00762	acetyl-CoA acetyltransferase	NO	NA	SAOUHSC_00195
USA300HOU_RS04845	980403	981477	114	3610	4241	3461.27	0.9588	0.981573	1.00762	2-isopropylmalate synthase	NO	NA	SAOUHSC_00914
USA300HOU_RS09610	1935271	1935508	34	1369	1608	1312.36	0.9587	0.858806	1.00762	hypothetical protein	NO	NA
USA300HOU_RS13635	2650321	2651034	83	4439	5214	4255.38	0.9586	0.646382	1.00762	membrane protein	NO	NA	SAOUHSC_02821
USA300HOU_RS13225	2568017	2568113	18	1360	1597	1303.39	0.9584	1	1.00762	hypothetical protein	NO	NA	SAOUHSC_02734
USA300HOU_RS02245	472084	473324	116	7554	8870	7239.21	0.9583	0.704279	1.00762	membrane protein	NO	NA	SAOUHSC_00406
USA300HOU_RS03310	684371	686104	174	8416	9881	8064.34	0.9582	0.853302	1.00762	membrane protein	NO	NA
USA300HOU_RS03625	747001	747096	11	345	405	330.539	0.9582	0.645577	1.00762	hypothetical protein	NO	NA	SAOUHSC_00677
USA300HOU_RS14645	2858790	2859267	57	2361	2772	2262.36	0.9582	0.721028	1.00762	membrane protein	NO	NA	SAOUHSC_03035
USA300HOU_RS08650	1733245	1733405	14	443	520	424.396	0.9581	0.87189	1.00762	CsbD family protein	NO	NA	SAOUHSC_01730
USA300HOU_RS14280	2771246	2772579	107	5188	6090	4970.33	0.9581	0.989429	1.00762	alkaline phosphatase	NO	NA	SAOUHSC_02958
USA300HOU_RS13570	2636466	2637733	118	5866	6884	5618.35	0.9578	0.550571	1.00762	MULTISPECIES: gluconate permease	NO	NA	SAOUHSC_02806
USA300HOU_RS13135	2550396	2551030	58	3047	3575	2917.72	0.9576	0.646696	1.00762	ATP-dependent dethiobiotin synthetase	NO	NA	SAOUHSC_02716
USA300HOU_RS04870	984776	984922	16	780	915	746.774	0.9575	0.584695	1.00762	hypothetical protein	NO	NA	SAOUHSC_00919
USA300HOU_RS12760	2477177	2478080	104	11232	13177	10754.4	0.9575	0.918336	1.00762	MULTISPECIES: membrane protein	NO	NA	SAOUHSC_02638
USA300HOU_RS13785	2677892	2678717	71	5956	6986	5701.6	0.9573	0.939827	1.00762	MULTISPECIES: LysR family transcriptional regulator	NO	NA	SAOUHSC_02852
USA300HOU_RS01660	362909	363727	61	3101	3637	2968.32	0.9572	0.482928	1.00762	pseudouridine-5\'-phosphate glycosidase	NO	NA	SAOUHSC_00292
USA300HOU_RS13310	2584765	2585379	59	3002	3519	2872.02	0.9567	0.605338	1.00762	ABC transporter ATP-binding protein	NO	NA	SAOUHSC_02754
USA300HOU_RS04840	979418	980224	82	4997	5857	4780.17	0.9566	0.750818	1.00762	MULTISPECIES: LysR family transcriptional regulator	NO	NA	SAOUHSC_00913
USA300HOU_RS05965	1196962	1197671	79	2846	3335	2721.85	0.9564	0.696868	1.00762	Laccase SACOL1200	NO	NA
USA300HOU_RS13575	2637946	2639392	109	6374	7468	6094.98	0.9562	0.912781	1.00762	gluconate kinase	NO	NA	SAOUHSC_02808
USA300HOU_RS08100	1632062	1633237	111	362	424	346.046	0.956	0.0604637	0.419411	2-oxoglutarate dehydrogenase E2	NO	NA	SAOUHSC_01611
USA300HOU_RS03415	702270	704185	195	7990	9358	7637.49	0.9559	0.683339	1.00762	MULTISPECIES: sodium:proton antiporter	NO	NA	SAOUHSC_00633
USA300HOU_RS09465	1909764	1910099	34	1530	1792	1462.53	0.9559	0.735811	1.00762	camphor resistance protein CrcB	NO	NA	SAOUHSC_01903
USA300HOU_RS12565	2438356	2439198	93	4568	5349	4365.56	0.9557	0.85839	1.00762	MULTISPECIES: sodium transporter	NO	NA	SAOUHSC_02595
USA300HOU_RS14070	2732061	2733619	118	6665	7805	6370.02	0.9557	0.714968	1.00762	acyl esterase	NO	NA	SAOUHSC_02915
USA300HOU_RS00820	178076	179016	82	3845	4502	3674.29	0.9556	0.869356	1.00762	UDP-glucose 4-epimerase	NO	NA	SAOUHSC_00118
USA300HOU_RS11610	2267858	2267940	12	217	254	207.301	0.9555	0.794091	1.00762	hypothetical protein	NO	NA	SAOUHSC_02394
USA300HOU_RS14060	2731303	2731852	51	3205	3752	3062.18	0.9555	0.920028	1.00762	MULTISPECIES: TetR family transcriptional regulator	NO	NA	SAOUHSC_02913
USA300HOU_RS14175	2753928	2754559	60	3498	4095	3342.12	0.9554	0.742861	1.00762	MBL fold hydrolase	NO	NA	SAOUHSC_02936
USA300HOU_RS05210	1052274	1053372	109	2757	3227	2633.7	0.9553	0.728522	1.00762	staphopain B	NO	NA	SAOUHSC_00987
USA300HOU_RS12685	2463537	2464659	116	4756	5567	4543.48	0.9553	0.996877	1.00762	sodium:glutamate symporter	NO	NA	SAOUHSC_02622
USA300HOU_RS06835	1372750	1372959	18	59	69	56.3141	0.9552	0.552343	1.00762	hypothetical protein	NO	NA	SAOUHSC_01338
USA300HOU_RS14125	2743217	2744027	66	3524	4124	3365.79	0.9551	0.602264	1.00762	class I fructose-bisphosphate aldolase	NO	NA	SAOUHSC_02926
USA300HOU_RS14560	2842243	2842704	46	1891	2213	1806.13	0.9551	0.829917	1.00762	GNAT family acetyltransferase	NO	NA	SAOUHSC_03017
USA300HOU_RS07675	1564852	1565204	27	400	468	381.956	0.955	0.848861	1.00762	MULTISPECIES: hypothetical protein	NO	NA	SAOUHSC_01519
USA300HOU_RS07955	1603959	1604525	71	2490	2912	2376.62	0.9545	0.765772	1.00762	MULTISPECIES: hypothetical protein	NO	NA	SAOUHSC_01580
USA300HOU_RS13145	2551285	2551404	16	928	1085	885.518	0.9543	0.954909	1.00762	hypothetical protein	NO	NA
USA300HOU_RS13455	2609766	2610496	73	3847	4498	3671.02	0.9543	0.903423	1.00762	hypothetical protein	NO	NA	SAOUHSC_02783
USA300HOU_RS02515	528643	529138	42	1160	1356	1106.69	0.9541	0.833424	1.00762	ribonuclease M5	NO	NA	SAOUHSC_00463
USA300HOU_RS09625	1939326	1939433	9	498	582	474.997	0.9539	1	1.00762	hypothetical protein	NO	NA
USA300HOU_RS12620	2451609	2452433	78	2992	3497	2854.06	0.9539	0.899853	1.00762	LysR family transcriptional regulator	NO	NA	SAOUHSC_02608
USA300HOU_RS05510	1113671	1114058	42	1323	1546	1261.76	0.9537	0.664285	1.00762	membrane protein	NO	NA	SAOUHSC_01051
USA300HOU_RS04265	872319	872808	51	2324	2715	2215.84	0.9535	0.622757	1.00762	acetyltransferase	NO	NA	SAOUHSC_00811
USA300HOU_RS02420	511095	511311	19	42	49	39.9912	0.9533	0.267844	1.00762	MULTISPECIES: hypothetical protein	NO	NA	SAOUHSC_00444
USA300HOU_RS12850	2494707	2494774	9	667	779	635.778	0.9533	0.790871	1.00762	hypothetical protein	NO	NA	SAOUHSC_02657
USA300HOU_RS00950	210820	211421	53	4882	5702	4653.66	0.9532	0.76647	1.00762	MULTISPECIES: 4\'-phosphopantetheinyl transferase	NO	NA	SAOUHSC_00145
USA300HOU_RS01180	268315	268402	9	753	879	717.392	0.9528	1	1.00762	hypothetical protein	NO	NA	SAOUHSC_00193
USA300HOU_RS11520	2252125	2252519	36	3118	3640	2970.77	0.9528	0.888033	1.00762	MULTISPECIES: S-ribosylhomocysteine lyase	NO	NA	SAOUHSC_02375
USA300HOU_RS07120	1435546	1436616	87	2195	2562	2090.97	0.9526	0.586719	1.00762	hydrolase	NO	NA	SAOUHSC_01399
USA300HOU_RS07620	1556596	1557429	89	2872	3352	2735.72	0.9526	0.845431	1.00762	hypothetical protein	NO	NA	SAOUHSC_01508
USA300HOU_RS08220	1654222	1654574	48	993	1159	945.913	0.9526	0.602793	1.00762	competence protein ComGF	NO	NA	SAOUHSC_01637
USA300HOU_RS11285	2211191	2211263	6	401	468	381.956	0.9526	0.699134	1.00762	hypothetical protein	NO	NA	SAOUHSC_02326
USA300HOU_RS13290	2578777	2580292	141	8076	9423	7690.54	0.9523	0.759063	1.00762	MULTISPECIES: amino acid:proton symporter	NO	NA	SAOUHSC_02750
USA300HOU_RS00670	148005	148099	13	624	728	594.154	0.9522	0.918141	1.00762	hypothetical protein	NO	NA	SAOUHSC_00087
USA300HOU_RS02990	629457	630022	56	3042	3549	2896.5	0.9522	0.95591	1.00762	3-hexulose-6-phosphate synthase	NO	NA	SAOUHSC_00553
USA300HOU_RS05140	1040436	1040608	20	1021	1191	972.03	0.9521	0.507446	1.00762	membrane protein	NO	NA
USA300HOU_RS01465	326154	327541	131	8501	9916	8092.9	0.952	0.754211	1.00762	hypothetical protein	NO	NA	SAOUHSC_00253
USA300HOU_RS13745	2669134	2670034	95	7491	8738	7131.48	0.952	0.704959	1.00762	transporter	NO	NA	SAOUHSC_02843
USA300HOU_RS06960	1404403	1405695	125	4683	5461	4456.97	0.9517	0.632927	1.00762	anthranilate synthase subunit I	NO	NA	SAOUHSC_01366
USA300HOU_RS07945	1603337	1603693	36	1060	1236	1008.76	0.9517	0.756719	1.00762	hypothetical protein	NO	NA
USA300HOU_RS12820	2490764	2491224	39	2054	2395	1954.67	0.9517	0.904542	1.00762	acetyltransferase	NO	NA	SAOUHSC_02651
USA300HOU_RS07195	1448236	1448397	18	562	655	534.576	0.9513	0.886741	1.00762	MULTISPECIES: hypothetical protein	NO	NA	SAOUHSC_01414
USA300HOU_RS07175	1443056	1443415	36	1368	1594	1300.94	0.951	0.901353	1.00762	transposase	NO	NA	SAOUHSC_01409
USA300HOU_RS12975	2522309	2524546	185	9889	11518	9400.37	0.9506	0.98914	1.00762	nitrite reductase large subunit	NO	NA	SAOUHSC_02684
USA300HOU_RS09090	1825913	1826624	82	4228	4924	4018.7	0.9505	0.994752	1.00762	membrane protein	NO	NA	SAOUHSC_01823
USA300HOU_RS12990	2526453	2527222	73	4259	4960	4048.08	0.9505	0.724632	1.00762	MULTISPECIES: formate/nitrite transporter	NO	NA	SAOUHSC_02687
USA300HOU_RS00915	197014	197901	72	3472	4043	3299.68	0.9504	0.618844	1.00762	hypothetical protein	NO	NA	SAOUHSC_00137
USA300HOU_RS13350	2591377	2592487	115	7977	9289	7581.18	0.9504	0.821242	1.00762	antibiotic MFS transporter	NO	NA	SAOUHSC_02762
USA300HOU_RS14045	2729235	2729482	15	426	496	404.808	0.9504	0.868182	1.00762	MULTISPECIES: membrane protein	NO	NA	SAOUHSC_02910
USA300HOU_RS03895	795146	796805	164	5352	6231	5085.41	0.9502	0.69856	1.00762	ATP-dependent DNA helicase RecQ	NO	NA	SAOUHSC_00730
USA300HOU_RS12865	2496980	2497866	106	8110	9442	7706.05	0.9502	0.848166	1.00762	magnesium transporter CorA	NO	NA	SAOUHSC_02660
USA300HOU_RS00905	195384	195851	39	7009	8159	6658.93	0.9501	1	1.00762	MULTISPECIES: hypothetical protein	NO	NA	SAOUHSC_00135
USA300HOU_RS03060	642162	642555	42	3055	3555	2901.4	0.9497	0.710423	1.00762	MULTISPECIES: membrane protein	NO	NA	SAOUHSC_00571
USA300HOU_RS04915	994082	995669	156	4502	5238	4274.97	0.9496	0.795446	1.00762	ABC transporter substrate-binding protein	NO	NA	SAOUHSC_00928
USA300HOU_RS13035	2532295	2533465	106	4824	5611	4579.39	0.9493	0.915282	1.00762	MULTISPECIES: methicillin resistance protein	NO	NA	SAOUHSC_02696
USA300HOU_RS12645	2456716	2457286	53	2920	3396	2771.63	0.9492	0.984875	1.00762	molybdenum cofactor biosysynthesis protein	NO	NA	SAOUHSC_02613
USA300HOU_RS09190	1844911	1847408	208	6646	7729	6307.99	0.9491	0.89455	1.00762	iron-regulated surface determinant protein H	NO	NA	SAOUHSC_01843
USA300HOU_RS13710	2664302	2664750	43	4183	4864	3969.73	0.949	0.903749	1.00762	N-acetyltransferase	NO	NA	SAOUHSC_02836
USA300HOU_RS14260	2769247	2770071	91	4847	5634	4598.17	0.9487	0.92377	1.00762	sensor histidine kinase	NO	NA	SAOUHSC_02955
USA300HOU_RS06605	1339979	1340154	26	1388	1613	1316.44	0.9485	0.776632	1.00762	MULTISPECIES: hypothetical protein	NO	NA	SAOUHSC_01290
USA300HOU_RS09360	1892439	1892629	18	586	681	555.795	0.9485	0.962143	1.00762	hypothetical protein	NO	NA
USA300HOU_RS00165	41282	42188	100	16922	19664	16048.7	0.9484	0.905666	1.00762	MULTISPECIES: beta-lactam sensor/signal transducer MecR1	NO	NA
USA300HOU_RS01675	366697	367514	59	3058	3553	2899.77	0.9483	0.914265	1.00762	N-acetylneuraminate lyase	NO	NA	SAOUHSC_00295
USA300HOU_RS04240	869653	869946	41	2313	2687	2192.98	0.9481	0.763073	1.00762	hypothetical protein	NO	NA	SAOUHSC_00806
USA300HOU_RS11835	2320050	2320260	24	2372	2755	2248.48	0.9479	0.749242	1.00762	MULTISPECIES: hypothetical protein	NO	NA	SAOUHSC_02442
USA300HOU_RS14555	2841022	2842074	95	5102	5925	4835.66	0.9478	0.908614	1.00762	polysaccharide deacetylase	NO	NA	SAOUHSC_03016
USA300HOU_RS07125	1436699	1437700	91	2872	3335	2721.85	0.9477	0.995506	1.00762	alanine racemase 2	NO	NA	SAOUHSC_01400
USA300HOU_RS05815	1169202	1169394	34	2175	2525	2060.77	0.9475	0.8396	1.00762	membrane protein	NO	NA
USA300HOU_RS07585	1550780	1550884	10	156	181	147.722	0.9473	0.520052	1.00762	hypothetical protein	NO	NA	SAOUHSC_01500
USA300HOU_RS09665	1945403	1945917	55	1388	1611	1314.81	0.9473	0.706379	1.00762	hypothetical protein	NO	NA	SAOUHSC_01944
USA300HOU_RS13100	2543804	2544671	85	3871	4493	3666.94	0.9473	0.967673	1.00762	gamma-hemolysin component C	NO	NA	SAOUHSC_02709
USA300HOU_RS13900	2702342	2703740	130	8307	9641	7868.46	0.9472	0.684288	1.00762	dehydrosqualene desaturase	NO	NA	SAOUHSC_02877
USA300HOU_RS14485	2827983	2828228	31	1857	2155	1758.79	0.9471	0.983148	1.00762	MULTISPECIES: poly-beta-16-N-acetyl-D-glucosamine synthesis protein IcaD	NO	NA	SAOUHSC_03003
USA300HOU_RS05235	1058023	1058093	7	250	290	236.682	0.9469	1	1.00762	hypothetical protein	NO	NA
USA300HOU_RS07110	1433942	1434582	42	1068	1239	1011.2	0.9469	0.826459	1.00762	4-hydroxy-tetrahydrodipicolinate reductase	NO	NA	SAOUHSC_01397
USA300HOU_RS14165	2752990	2753058	8	119	138	112.628	0.9469	0.957967	1.00762	hypothetical protein	NO	NA	SAOUHSC_02934
USA300HOU_RS10115	2007812	2008825	115	4951	5743	4687.13	0.9467	0.917906	1.00762	membrane protein	NO	NA	SAOUHSC_02001
USA300HOU_RS01980	424188	424423	24	1189	1379	1125.47	0.9466	0.69521	1.00762	MULTISPECIES: transcriptional regulator	NO	NA	SAOUHSC_00357
USA300HOU_RS03575	734793	735505	72	2179	2527	2062.4	0.9465	0.833819	1.00762	MULTISPECIES: ABC transporter ATP-binding protein	NO	NA	SAOUHSC_00667
USA300HOU_RS01615	353736	354100	40	3660	4244	3463.72	0.9464	0.836088	1.00762	membrane protein	NO	NA	SAOUHSC_00280
USA300HOU_RS02905	604462	605351	86	5021	5820	4749.97	0.946	0.631729	1.00762	MULTISPECIES: UDP-glucose 4-epimerase	NO	NA	SAOUHSC_00535
USA300HOU_RS06595	1338567	1338749	23	453	525	428.477	0.946	0.869046	1.00762	XRE family transcriptional regulator	NO	NA	SAOUHSC_01288
USA300HOU_RS12295	2391067	2391282	18	918	1064	868.379	0.946	0.623785	1.00762	MULTISPECIES: molybdopterin synthase sulfur carrier subunit	NO	NA	SAOUHSC_02538
USA300HOU_RS13620	2647578	2648665	142	9789	11346	9259.99	0.946	0.681512	1.00762	MFS transporter	NO	NA	SAOUHSC_02818
USA300HOU_RS06850	1373789	1374831	107	2405	2787	2274.6	0.9458	0.791018	1.00762	exonuclease sbcCD subunit D	NO	NA
USA300HOU_RS13730	2666486	2667110	61	4797	5559	4536.96	0.9458	0.648513	1.00762	MULTISPECIES: L-serine dehydratase iron-sulfur-dependent subunit beta	NO	NA	SAOUHSC_02840
USA300HOU_RS00650	145521	145696	22	1109	1285	1048.75	0.9457	1	1.00762	hypothetical protein	NO	NA
USA300HOU_RS02500	525433	525568	17	575	666	543.553	0.9454	0.76963	1.00762	hypothetical protein	NO	NA
USA300HOU_RS04280	878032	878974	90	2962	3431	2800.2	0.9454	0.811141	1.00762	hypothetical protein	NO	NA	SAOUHSC_00816
USA300HOU_RS03990	816015	816304	31	1359	1574	1284.61	0.9453	0.854758	1.00762	MULTISPECIES: hypothetical protein	NO	NA	SAOUHSC_00751
USA300HOU_RS09390	1896185	1897291	97	3440	3984	3251.53	0.9452	0.63608	1.00762	riboflavin biosynthesis protein RibBA	NO	NA	SAOUHSC_01887
USA300HOU_RS00475	100527	100945	38	1140	1320	1077.31	0.9451	0.56414	1.00762	flavodoxin	NO	NA
USA300HOU_RS10435	2068354	2069645	113	3260	3775	3080.95	0.9451	0.934317	1.00762	aldehyde dehydrogenase	NO	NA	SAOUHSC_02142
USA300HOU_RS12885	2503693	2504058	40	3854	4463	3642.46	0.9451	0.703868	1.00762	general stress protein	NO	NA
USA300HOU_RS14025	2725926	2726254	22	1963	2273	1855.1	0.9451	0.971908	1.00762	hypothetical protein	NO	NA	SAOUHSC_02906
USA300HOU_RS14115	2741108	2742317	104	8789	10178	8306.73	0.9451	0.852852	1.00762	aspartate aminotransferase family protein	NO	NA	SAOUHSC_02924
USA300HOU_RS03285	681171	681478	33	2090	2420	1975.07	0.945	0.959084	1.00762	integrase	NO	NA
USA300HOU_RS14195	2757021	2757517	52	4205	4868	3973	0.9448	0.932645	1.00762	anaerobic ribonucleoside-triphosphate reductase activating protein	NO	NA	SAOUHSC_02941
USA300HOU_RS06505	1317453	1317723	28	889	1029	839.814	0.9447	0.993461	1.00762	MULTISPECIES: hypothetical protein	NO	NA	SAOUHSC_01268
USA300HOU_RS02565	536065	536165	5	306	354	288.916	0.9444	1	1.00762	hypothetical protein	NO	NA
USA300HOU_RS00715	156848	157055	22	1331	1540	1256.86	0.9443	0.990634	1.00762	hypothetical protein	NO	NA
USA300HOU_RS01655	361778	362820	94	5509	6373	5201.3	0.9442	0.807272	1.00762	carbohydrate kinase	NO	NA	SAOUHSC_00291
USA300HOU_RS04205	862217	863430	98	198	229	186.897	0.9442	0.285368	1.00762	enolase	NO	NA	SAOUHSC_00799
USA300HOU_RS06245	1255956	1256094	23	1014	1173	957.339	0.9442	0.982468	1.00762	hypothetical protein	NO	NA
USA300HOU_RS11515	2250637	2251742	88	4411	5103	4164.79	0.9442	0.864887	1.00762	aminobenzoyl-glutamate utilization protein B	NO	NA	SAOUHSC_02374
USA300HOU_RS13020	2530924	2531002	11	453	524	427.66	0.9442	0.430708	1.00762	hypothetical protein	NO	NA	SAOUHSC_02693
USA300HOU_RS10650	2104676	2104907	26	1110	1284	1047.93	0.9441	0.790696	1.00762	phage head-tail adapter protein	NO	NA
USA300HOU_RS09705	1954817	1954927	12	384	444	362.369	0.9438	0.976955	1.00762	lantibiotic epidermin	NO	NA	SAOUHSC_01953
USA300HOU_RS07725	1578737	1579305	54	1670	1931	1575.98	0.9437	0.928987	1.00762	MULTISPECIES: tail protein	NO	NA	SAOUHSC_01529
USA300HOU_RS01680	367744	368531	66	4760	5503	4491.25	0.9436	0.903999	1.00762	N-acetylmannosamine kinase	NO	NA	SAOUHSC_00296
USA300HOU_RS07450	1528019	1528906	93	257	297	242.395	0.9434	0.391038	1.00762	bifunctional biotin-	NO	NA	SAOUHSC_01473
USA300HOU_RS04405	893287	894232	71	2818	3257	2658.19	0.9433	0.902565	1.00762	MULTISPECIES: methionine import ATP-binding protein MetN 2	NO	NA	SAOUHSC_00842
USA300HOU_RS10910	2138992	2139518	59	3062	3539	2888.34	0.9433	0.9485	1.00762	phage terminase small subunit	NO	NA	SAOUHSC_02250
USA300HOU_RS04185	857327	858273	77	174	201	164.045	0.9431	0.386238	1.00762	MULTISPECIES: glyceraldehyde-3-phosphate dehydrogenase	NO	NA	SAOUHSC_00795
USA300HOU_RS06975	1407352	1408078	72	1499	1732	1413.56	0.943	0.872971	1.00762	indole-3-glycerol-phosphate synthase	NO	NA	SAOUHSC_01369
USA300HOU_RS13605	2645065	2646234	112	7478	8639	7050.68	0.9429	0.906434	1.00762	MULTISPECIES: glucarate transporter	NO	NA	SAOUHSC_02815
USA300HOU_RS07345	1502465	1503766	134	3817	4409	3598.39	0.9427	0.747167	1.00762	MULTISPECIES: quinolone resistance protein NorB	NO	NA	SAOUHSC_01448
USA300HOU_RS12225	2379608	2379736	11	252	291	237.498	0.9427	0.599361	1.00762	hypothetical protein	NO	NA	SAOUHSC_02523
USA300HOU_RS00060	16164	17064	77	2933	3387	2764.29	0.9425	0.836783	1.00762	homoserine O-acetyltransferase	NO	NA	SAOUHSC_00013
USA300HOU_RS07635	1558705	1559564	85	2320	2679	2186.45	0.9425	0.942839	1.00762	hypothetical protein	NO	NA	SAOUHSC_01512
USA300HOU_RS07655	1562469	1563832	146	4620	5335	4354.14	0.9425	0.852066	1.00762	amidase	NO	NA
USA300HOU_RS07505	1539301	1539479	29	434	501	408.889	0.9423	0.696785	1.00762	MULTISPECIES: membrane protein	NO	NA	SAOUHSC_01484
USA300HOU_RS09185	1844601	1844668	7	104	120	97.9375	0.9423	0.796317	1.00762	hypothetical protein	NO	NA	SAOUHSC_01841
USA300HOU_RS14335	2784316	2785726	112	5226	6034	4924.62	0.9423	0.711255	1.00762	aureolysin	NO	NA	SAOUHSC_02971
USA300HOU_RS03190	663373	664212	72	2489	2873	2344.79	0.9421	0.8276	1.00762	oxidoreductase ion channel protein IolS	NO	NA	SAOUHSC_00603
USA300HOU_RS08480	1702346	1702996	49	2594	2994	2443.54	0.942	0.717042	1.00762	methyltransferase	NO	NA	SAOUHSC_01694
USA300HOU_RS09680	1947897	1948530	64	1871	2159	1762.06	0.9418	0.806073	1.00762	bacitracin ABC transporter ATP-binding protein	NO	NA	SAOUHSC_01948
USA300HOU_RS14310	2779340	2780677	141	8813	10170	8300.2	0.9418	0.584916	1.00762	arginine-ornithine antiporter	NO	NA	SAOUHSC_02967
USA300HOU_RS13330	2587738	2587896	13	592	683	557.428	0.9417	0.959087	1.00762	hypothetical protein	NO	NA	SAOUHSC_02758
USA300HOU_RS11070	2169009	2169238	23	841	970	791.662	0.9414	0.523748	1.00762	MULTISPECIES: acetolactate synthase	NO	NA	SAOUHSC_02283
USA300HOU_RS03270	678043	678773	77	3977	4586	3742.85	0.9411	0.853771	1.00762	lysophospholipase	NO	NA	SAOUHSC_00619
USA300HOU_RS12375	2404484	2405324	97	4570	5266	4297.82	0.9405	0.814951	1.00762	urea transporter	NO	NA	SAOUHSC_02557
USA300HOU_RS13360	2593309	2594060	58	3330	3837	3131.55	0.9404	0.958163	1.00762	peptide ABC transporter ATP-binding protein	NO	NA	SAOUHSC_02764
USA300HOU_RS06800	1366612	1367526	84	2184	2515	2052.61	0.9399	0.887723	1.00762	guanosine monophosphate reductase	NO	NA
USA300HOU_RS06685	1345593	1345771	27	1766	2033	1659.22	0.9396	0.696574	1.00762	hypothetical protein	NO	NA	SAOUHSC_01306
USA300HOU_RS12005	2352317	2352451	16	569	655	534.576	0.9396	0.880037	1.00762	hypothetical protein	NO	NA
USA300HOU_RS03650	750309	750757	53	2574	2963	2418.24	0.9395	0.864529	1.00762	MULTISPECIES: membrane protein	NO	NA	SAOUHSC_00682
USA300HOU_RS10900	2137681	2138087	46	2163	2489	2031.39	0.9392	0.965711	1.00762	GNAT family acetyltransferase	NO	NA	SAOUHSC_02248
USA300HOU_RS00745	161955	162705	76	5492	6319	5157.23	0.9391	0.855257	1.00762	MULTISPECIES: phosphonate ABC transporter permease protein PhnE	NO	NA	SAOUHSC_00103
USA300HOU_RS09630	1939536	1940197	62	2285	2629	2145.65	0.939	0.60842	1.00762	serine protease SplF	NO	NA	SAOUHSC_01935
USA300HOU_RS10420	2066364	2066878	54	3390	3900	3182.97	0.9389	0.728453	1.00762	MULTISPECIES: isochorismatase	NO	NA	SAOUHSC_02139
USA300HOU_RS10555	2087547	2087966	41	2043	2350	1917.94	0.9388	0.642775	1.00762	chemotaxis inhibitory protein	NO	NA	SAOUHSC_02169
USA300HOU_RS13000	2527761	2528181	30	1495	1719	1402.95	0.9385	0.836008	1.00762	MULTISPECIES: glutathione S-transferase	NO	NA
USA300HOU_RS12255	2386644	2387040	39	4237	4871	3975.45	0.9383	0.972096	1.00762	MarR family transcriptional regulator	NO	NA	SAOUHSC_02530
USA300HOU_RS05880	1180094	1180959	97	3430	3942	3217.25	0.938	0.853854	1.00762	permease	NO	NA	SAOUHSC_01133
USA300HOU_RS03005	631923	633224	133	10519	12088	9865.57	0.9379	0.820927	1.00762	MULTISPECIES: proline/betaine transporter	NO	NA	SAOUHSC_00556
USA300HOU_RS10645	2104332	2104654	33	1376	1581	1290.33	0.9378	0.969303	1.00762	phage head-tail adapter protein	NO	NA
USA300HOU_RS13925	2708031	2708725	68	10260	11786	9619.1	0.9375	0.873776	1.00762	MULTISPECIES: CHAP domain-containing protein	NO	NA	SAOUHSC_02883
USA300HOU_RS13415	2605675	2606057	36	2990	3434	2802.65	0.9374	0.888037	1.00762	hypothetical protein	NO	NA	SAOUHSC_02775
USA300HOU_RS13830	2685434	2687377	147	6988	8026	6550.39	0.9374	0.711018	1.00762	ATP-dependent Clp protease ATP-binding subunit	NO	NA	SAOUHSC_02862
USA300HOU_RS09420	1903169	1903514	31	1692	1943	1585.77	0.9373	0.799884	1.00762	protein ArsC	NO	NA	SAOUHSC_01894
USA300HOU_RS13420	2606112	2606495	43	2960	3399	2774.08	0.9372	0.628608	1.00762	hypothetical protein	NO	NA	SAOUHSC_02776
USA300HOU_RS14445	2821164	2821732	58	2371	2722	2221.55	0.937	0.859738	1.00762	hypothetical protein	NO	NA	SAOUHSC_02995
USA300HOU_RS12590	2443581	2444801	119	5921	6797	5547.34	0.9369	0.794966	1.00762	sodium:proton antiporter	NO	NA	SAOUHSC_02601
USA300HOU_RS13485	2613917	2614634	71	3821	4386	3579.62	0.9368	0.782991	1.00762	hypothetical protein	NO	NA	SAOUHSC_02789
USA300HOU_RS06185	1244508	1245154	56	130	149	121.606	0.9359	0.42787	1.00762	MULTISPECIES: beta-ketoacyl-ACP reductase	NO	NA	SAOUHSC_01199
USA300HOU_RS09305	1874089	1874480	41	2126	2437	1988.95	0.9356	0.974104	1.00762	hypothetical protein	NO	NA	SAOUHSC_01869
USA300HOU_RS10890	2134462	2135317	86	5337	6116	4991.55	0.9353	0.732706	1.00762	MULTISPECIES: ferrichrome-binding protein FhuD	NO	NA	SAOUHSC_02246
USA300HOU_RS13660	2655569	2656467	78	4046	4636	3783.65	0.9352	0.873259	1.00762	glyoxalase	NO	NA	SAOUHSC_02825
USA300HOU_RS09285	1869092	1869674	53	2503	2867	2339.89	0.9349	0.79554	1.00762	tRNA (guanosine(46)-N7)-methyltransferase TrmB	NO	NA	SAOUHSC_01865
USA300HOU_RS03065	642638	643318	60	3316	3797	3098.91	0.9346	0.627266	1.00762	MULTISPECIES: hypothetical protein	NO	NA	SAOUHSC_00572
USA300HOU_RS07255	1460415	1461781	126	2472	2830	2309.69	0.9344	0.728852	1.00762	MULTISPECIES: serine protease	NO	NA	SAOUHSC_01427
USA300HOU_RS06665	1344471	1344589	9	339	388	316.665	0.9343	0.791082	1.00762	hypothetical protein	NO	NA
USA300HOU_RS12475	2420968	2421843	81	3051	3492	2849.98	0.9341	0.96793	1.00762	MULTISPECIES: 2-hydroxyacid dehydrogenase	NO	NA	SAOUHSC_02577
USA300HOU_RS13080	2540248	2540332	15	976	1117	911.635	0.9341	0.884549	1.00762	hypothetical protein	NO	NA	SAOUHSC_02705
USA300HOU_RS13500	2618570	2620096	132	319	365	297.893	0.934	0.661897	1.00762	phosphoglucomutase	NO	NA	SAOUHSC_02793
USA300HOU_RS03880	791037	792836	181	285	326	266.064	0.9338	0.175472	0.836211	lipoteichoic acid synthase	NO	NA	SAOUHSC_00728
USA300HOU_RS04360	888497	888994	45	4079	4666	3808.14	0.9336	0.783793	1.00762	nitroreductase	NO	NA	SAOUHSC_00833
USA300HOU_RS10690	2111000	2111379	41	2948	3372	2752.04	0.9336	0.87837	1.00762	MULTISPECIES: hypothetical protein	NO	NA
USA300HOU_RS08555	1713470	1714740	100	2715	3105	2534.13	0.9334	0.653725	1.00762	acetyl-CoA carboxylase biotin carboxylase subunit	NO	NA	SAOUHSC_01709
USA300HOU_RS13700	2662601	2663271	93	7343	8398	6853.99	0.9334	0.792655	1.00762	peptide ABC transporter permease	NO	NA	SAOUHSC_02833
USA300HOU_RS14460	2823088	2823792	59	3236	3701	3020.56	0.9334	0.75285	1.00762	MULTISPECIES: capsular polysaccharide biosynthesis protein Cap8C	NO	NA	SAOUHSC_02998
USA300HOU_RS13565	2636181	2636378	23	384	439	358.288	0.9332	0.755665	1.00762	hypothetical protein	NO	NA
USA300HOU_RS13600	2642771	2644477	180	11550	13206	10778	0.9332	0.81146	1.00762	membrane protein	NO	NA	SAOUHSC_02813
USA300HOU_RS08350	1676925	1678204	97	210	240	195.875	0.9331	0.104768	0.608574	glycine--tRNA ligase	NO	NA	SAOUHSC_01666
USA300HOU_RS12555	2437420	2437594	18	1187	1357	1107.51	0.9331	0.81242	1.00762	MULTISPECIES: membrane protein	NO	NA
USA300HOU_RS01090	246092	247109	83	5793	6622	5404.52	0.933	0.987116	1.00762	sugar ABC transporter ATP-binding protein	NO	NA	SAOUHSC_00175
USA300HOU_RS12965	2520984	2521883	80	4560	5213	4254.57	0.933	0.831064	1.00762	uroporphyrinogen-III C-methyltransferase partial	NO	NA	SAOUHSC_02682
USA300HOU_RS09585	1929121	1929302	22	652	745	608.029	0.9327	0.832654	1.00762	transposase	NO	NA
USA300HOU_RS03230	669767	671322	142	288	329	268.512	0.9326	0.0140585	0.145921	arginine--tRNA ligase	NO	NA	SAOUHSC_00611
USA300HOU_RS06375	1288064	1288479	37	613	700	571.302	0.9321	0.505648	1.00762	ribosome maturation factor	NO	NA	SAOUHSC_01242
USA300HOU_RS07660	1563915	1564178	32	1634	1866	1522.93	0.9321	0.798532	1.00762	phage holin	NO	NA	SAOUHSC_01516
USA300HOU_RS14430	2819850	2820243	34	1862	2126	1735.13	0.9319	0.887816	1.00762	hypothetical protein	NO	NA	SAOUHSC_02992
USA300HOU_RS11910	2335039	2335168	8	206	235	191.794	0.9314	0.958091	1.00762	hypothetical protein	NO	NA
USA300HOU_RS14330	2783461	2783872	45	3115	3554	2900.58	0.9312	0.628238	1.00762	MULTISPECIES: ArgR family transcriptional regulator	NO	NA	SAOUHSC_02970
USA300HOU_RS14220	2762233	2763966	150	9951	11352	9264.89	0.9311	0.888309	1.00762	sulfite reductase	NO	NA	SAOUHSC_02947
USA300HOU_RS12830	2492516	2492889	39	4461	5088	4152.55	0.9309	0.700397	1.00762	GNAT family acetyltransferase	NO	NA	SAOUHSC_02653
USA300HOU_RS13520	2621515	2622631	133	10022	11431	9329.36	0.9309	0.780279	1.00762	MFS transporter	NO	NA	SAOUHSC_02797
USA300HOU_RS05220	1055062	1056134	105	3842	4381	3575.54	0.9307	0.862943	1.00762	N-acetyl-LL-diaminopimelate aminotransferase	NO	NA
USA300HOU_RS06660	1344143	1344259	8	243	277	226.072	0.9306	0.95913	1.00762	hypothetical protein	NO	NA	SAOUHSC_01301
USA300HOU_RS01610	353206	353546	41	3562	4061	3314.37	0.9305	0.838324	1.00762	MULTISPECIES: hypothetical protein	NO	NA	SAOUHSC_00279
USA300HOU_RS00140	35897	36525	62	4864	5545	4525.53	0.9304	0.793023	1.00762	MULTISPECIES: transposase	NO	NA
USA300HOU_RS14340	2786227	2786713	50	2608	2973	2426.4	0.9304	0.964249	1.00762	hypothetical protein	NO	NA	SAOUHSC_02972
USA300HOU_RS14035	2726941	2727750	66	4276	4874	3977.9	0.9303	0.857325	1.00762	fructosamine-3-kinase	NO	NA	SAOUHSC_02908
USA300HOU_RS11760	2305209	2305651	50	3785	4314	3520.85	0.9302	0.967003	1.00762	membrane protein	NO	NA	SAOUHSC_02424
USA300HOU_RS07780	1586624	1587029	44	1757	2002	1633.92	0.93	0.824938	1.00762	transcriptional regulator	NO	NA
USA300HOU_RS06965	1405774	1406303	50	1539	1752	1429.89	0.9291	0.95876	1.00762	glutamine amidotransferase	NO	NA	SAOUHSC_01367
USA300HOU_RS07010	1415076	1415496	40	1164	1325	1081.39	0.9291	0.761703	1.00762	MULTISPECIES: hypothetical protein	NO	NA	SAOUHSC_01376
USA300HOU_RS03950	808044	810003	171	377	429	350.127	0.9289	0.0536131	0.388968	ribonucleotide-diphosphate reductase	NO	NA	SAOUHSC_00742
USA300HOU_RS12510	2429812	2430551	73	5038	5733	4678.96	0.9287	0.826497	1.00762	inositol monophosphatase	NO	NA	SAOUHSC_02584
USA300HOU_RS12860	2496302	2496879	62	5925	6742	5502.46	0.9287	0.81817	1.00762	TetR family transcriptional regulator	NO	NA	SAOUHSC_02659
USA300HOU_RS07685	1566742	1568535	160	5817	6616	5399.62	0.9283	0.76117	1.00762	MULTISPECIES: minor structural protein	NO	NA	SAOUHSC_01521
USA300HOU_RS14720	2872131	2872452	38	88	100	81.6146	0.9283	0.361893	1.00762	MULTISPECIES: ribonuclease P protein component	NO	NA	SAOUHSC_03054
USA300HOU_RS06020	1207511	1207983	48	2115	2405	1962.83	0.9281	0.895053	1.00762	MULTISPECIES: bifunctional protein PyrR	NO	NA	SAOUHSC_01164
USA300HOU_RS10845	2125557	2125870	39	2343	2664	2174.21	0.928	0.888726	1.00762	hypothetical protein	NO	NA	SAOUHSC_01577
USA300HOU_RS07130	1437781	1438957	111	2941	3342	2727.56	0.9275	0.486421	1.00762	MULTISPECIES: diaminopimelate decarboxylase	NO	NA	SAOUHSC_01401
USA300HOU_RS13625	2648725	2649142	48	4848	5509	4496.15	0.9274	0.982461	1.00762	MarR family transcriptional regulator	NO	NA	SAOUHSC_02819
USA300HOU_RS08120	1636925	1638483	140	2622	2979	2431.3	0.9273	0.670317	1.00762	DNA repair protein RecN	NO	NA	SAOUHSC_01615
USA300HOU_RS08915	1783228	1785021	149	243	276	225.256	0.9273	0.0522517	0.382147	threonine--tRNA ligase	NO	NA	SAOUHSC_01788
USA300HOU_RS12405	2409234	2409807	52	4238	4815	3929.74	0.9273	0.935225	1.00762	MULTISPECIES: urease accessory protein UreG	NO	NA	SAOUHSC_02564
USA300HOU_RS09000	1803917	1804683	71	2776	3153	2573.31	0.927	0.883195	1.00762	transposase	NO	NA
USA300HOU_RS14300	2777556	2778216	70	8123	9226	7529.76	0.927	0.797704	1.00762	transcriptional regulator	NO	NA	SAOUHSC_02964
USA300HOU_RS02915	607067	607710	60	2749	3121	2547.19	0.9266	0.903891	1.00762	MULTISPECIES: haloacid dehalogenase	NO	NA	SAOUHSC_00538
USA300HOU_RS08475	1701605	1702235	55	1863	2115	1726.15	0.9266	0.827245	1.00762	competence protein ComE	NO	NA	SAOUHSC_01693
USA300HOU_RS07055	1422402	1423172	70	2086	2368	1932.63	0.9265	0.898803	1.00762	MULTISPECIES: phosphate ABC transporter ATP-binding protein	NO	NA	SAOUHSC_01385
USA300HOU_RS09450	1907170	1907754	72	2606	2958	2414.16	0.9264	0.893488	1.00762	CAAX amino protease	NO	NA	SAOUHSC_01900
USA300HOU_RS12525	2432324	2433008	78	8631	9793	7992.52	0.926	0.76455	1.00762	MULTISPECIES: CAAX amino protease	NO	NA	SAOUHSC_02587
USA300HOU_RS05225	1056407	1057335	127	8302	9415	7684.01	0.9256	0.885902	1.00762	MULTISPECIES: acyltransferase	NO	NA
USA300HOU_RS06760	1359751	1360565	77	2245	2546	2077.91	0.9256	0.850929	1.00762	homoserine kinase	NO	NA	SAOUHSC_01322
USA300HOU_RS01085	245115	245656	49	2963	3360	2742.25	0.9255	0.749157	1.00762	peptidase M23	NO	NA	SAOUHSC_00174
USA300HOU_RS06785	1363990	1365411	118	4357	4940	4031.76	0.9254	0.932364	1.00762	MULTISPECIES: catalase	NO	NA	SAOUHSC_01327
USA300HOU_RS13840	2687762	2689631	187	12334	13985	11413.8	0.9254	0.813198	1.00762	ferrous iron transporter B	NO	NA	SAOUHSC_02864
USA300HOU_RS09780	1963256	1963435	20	1907	2162	1764.51	0.9253	0.694864	1.00762	hypothetical protein	NO	NA
USA300HOU_RS10425	2067020	2067857	69	68	77	62.8432	0.9253	0.251959	1.00762	manganese-dependent inorganic pyrophosphatase	NO	NA	SAOUHSC_02140
USA300HOU_RS11310	2215055	2215687	61	2447	2774	2263.99	0.9252	0.674514	1.00762	thiaminase II	NO	NA
USA300HOU_RS13275	2577627	2577706	8	98	111	90.5922	0.9252	0.752184	1.00762	hypothetical protein	NO	NA	SAOUHSC_02745
USA300HOU_RS14610	2851709	2851995	29	4696	5323	4344.34	0.9251	0.925656	1.00762	PadR family transcriptional regulator	NO	NA	SAOUHSC_03027
USA300HOU_RS13930	2709174	2710865	171	17045	19318	15766.3	0.925	0.724675	1.00762	O-acetyltransferase OatA	NO	NA	SAOUHSC_02885
USA300HOU_RS05740	1158764	1159331	57	1040	1178	961.42	0.9245	0.373353	1.00762	succinate dehydrogenase cytochrome B558	NO	NA	SAOUHSC_01103
USA300HOU_RS13765	2672487	2674421	164	8687	9840	8030.88	0.9245	0.989314	1.00762	PTS glucoside EIICBA component	NO	NA	SAOUHSC_02848
USA300HOU_RS14085	2735071	2735837	61	4144	4694	3830.99	0.9245	0.930629	1.00762	MULTISPECIES: 3-methyl-2-oxobutanoate hydroxymethyltransferase	NO	NA	SAOUHSC_02919
USA300HOU_RS00580	128154	129543	81	4863	5506	4493.7	0.9241	0.622392	1.00762	peptidoglycan-binding protein LysM	NO	NA	SAOUHSC_00069
USA300HOU_RS12920	2510078	2510667	62	3759	4256	3473.52	0.9241	0.353887	1.00762	peptidase	NO	NA	SAOUHSC_02672
USA300HOU_RS04550	918314	919216	79	2071	2344	1913.05	0.9238	0.867402	1.00762	hypothetical protein	NO	NA	SAOUHSC_00854
USA300HOU_RS09415	1901881	1903094	143	5550	6282	5127.03	0.9238	0.475438	1.00762	arylsulfatase	NO	NA	SAOUHSC_01893
USA300HOU_RS08345	1675923	1676360	46	1672	1892	1544.15	0.9236	0.781572	1.00762	CBS domain-containing protein	NO	NA
USA300HOU_RS09280	1867778	1868566	66	2962	3352	2735.72	0.9236	0.828835	1.00762	hypothetical protein	NO	NA	SAOUHSC_01864
USA300HOU_RS05670	1143401	1144054	68	2123	2402	1960.38	0.9234	0.960076	1.00762	SrtB family sortase	NO	NA
USA300HOU_RS06295	1268996	1270208	106	4396	4971	4057.06	0.9229	0.470177	1.00762	MULTISPECIES: methylenetetrahydrofolate--tRNA-(uracil(54)-C(5))-methyltransferase (FADH(2)-oxidizing) TrmFO	NO	NA	SAOUHSC_01223
USA300HOU_RS09150	1837036	1837100	8	360	407	332.171	0.9229	0.318069	1.00762	hypothetical protein	NO	NA
USA300HOU_RS06955	1402862	1403829	94	3551	4015	3276.83	0.9228	0.843787	1.00762	aminopeptidase	NO	NA	SAOUHSC_01365
USA300HOU_RS13385	2598964	2599725	72	2929	3310	2701.44	0.9223	0.88088	1.00762	MULTISPECIES: hypothetical protein	NO	NA	SAOUHSC_02769
USA300HOU_RS03855	786729	787776	110	6340	7164	5846.87	0.9222	0.58686	1.00762	para-aminobenzoate synthetase subunit I	NO	NA	SAOUHSC_00723
USA300HOU_RS08240	1655694	1656693	129	3825	4322	3527.38	0.9222	0.464251	1.00762	competence protein ComGB	NO	NA	SAOUHSC_01641
USA300HOU_RS14120	2742647	2743035	46	2563	2896	2363.56	0.9222	0.836049	1.00762	membrane protein	NO	NA	SAOUHSC_02925
USA300HOU_RS02645	553046	553491	38	124	140	114.26	0.9221	0.676116	1.00762	MULTISPECIES: 2-amino-4-hydroxy-6-hydroxymethyldihydropteridine pyrophosphokinase	NO	NA
USA300HOU_RS06635	1342677	1343195	56	1307	1476	1204.63	0.9217	0.677251	1.00762	phage head morphogenesis protein	NO	NA	SAOUHSC_01296
USA300HOU_RS07715	1577814	1578063	24	573	647	528.046	0.9217	0.991772	1.00762	MULTISPECIES: hypothetical protein	NO	NA	SAOUHSC_01527
USA300HOU_RS08465	1698906	1700942	249	9577	10814	8825.8	0.9216	0.738008	1.00762	DNA internalization-related competence protein ComEC/Rec2	NO	NA	SAOUHSC_01691
USA300HOU_RS01330	300475	301430	93	327	369	301.158	0.9212	0.084903	0.524922	MULTISPECIES: ribitol-5-phosphate dehydrogenase	NO	NA	SAOUHSC_00226
USA300HOU_RS14435	2820263	2820518	28	1392	1571	1282.17	0.9212	0.902175	1.00762	hypothetical protein	NO	NA	SAOUHSC_02993
USA300HOU_RS12955	2515459	2516903	119	5577	6294	5136.82	0.9211	0.748874	1.00762	nitrate reductase subunit beta	NO	NA	SAOUHSC_02680
USA300HOU_RS04300	881920	882106	21	546	616	502.746	0.9209	0.743569	1.00762	MULTISPECIES: hypothetical protein	NO	NA	SAOUHSC_00820
USA300HOU_RS04460	900647	900992	35	671	757	617.822	0.9209	0.953102	1.00762	hypothetical protein	NO	NA
USA300HOU_RS09170	1840727	1841876	105	3038	3428	2797.75	0.9209	0.54719	1.00762	serine protease	NO	NA	SAOUHSC_01838
USA300HOU_RS11975	2346561	2346718	23	773	872	711.679	0.9208	1	1.00762	membrane protein	NO	NA
USA300HOU_RS13335	2587981	2588400	44	4686	5285	4313.33	0.9205	0.710344	1.00762	MULTISPECIES: hypothetical protein	NO	NA	SAOUHSC_02759
USA300HOU_RS04935	998736	999559	91	3093	3488	2846.72	0.9204	0.746205	1.00762	peptide ABC transporter permease	NO	NA	SAOUHSC_00932
USA300HOU_RS12950	2514864	2515380	43	3626	4089	3337.22	0.9204	0.77892	1.00762	nitrate reductase subunit delta	NO	NA	SAOUHSC_02679
USA300HOU_RS14400	2806149	2807036	75	4714	5316	4338.63	0.9204	0.884934	1.00762	accessory Sec system protein Asp3	NO	NA	SAOUHSC_02986
USA300HOU_RS14360	2791666	2792520	84	4815	5429	4430.86	0.9202	0.669604	1.00762	MULTISPECIES: mannose-6-phosphate isomerase	NO	NA	SAOUHSC_02976
USA300HOU_RS01350	306053	307678	138	6585	7424	6059.07	0.9201	0.747426	1.00762	MULTISPECIES: sensor protein LytS	NO	NA	SAOUHSC_00230
USA300HOU_RS13740	2668762	2668904	18	1157	1304	1064.25	0.9199	0.739686	1.00762	membrane protein	NO	NA
USA300HOU_RS13285	2577969	2578508	53	4829	5442	4441.47	0.9198	0.819999	1.00762	hypothetical protein	NO	NA	SAOUHSC_02747
USA300HOU_RS02370	496259	497078	85	8234	9279	7573.02	0.9197	0.474442	1.00762	MULTISPECIES: LysR family transcriptional regulator	NO	NA	SAOUHSC_00434
USA300HOU_RS09820	1969910	1970257	37	2870	3234	2639.42	0.9197	0.956887	1.00762	cell-cycle regulation protein HIT	NO	NA	SAOUHSC_01968
USA300HOU_RS12360	2400644	2401519	74	3139	3536	2885.89	0.9194	0.675846	1.00762	purine nucleosidase	NO	NA	SAOUHSC_02553
USA300HOU_RS02035	432683	432772	7	183	206	168.126	0.9192	0.442787	1.00762	hypothetical protein	NO	NA
USA300HOU_RS13895	2700752	2701822	82	6059	6824	5569.38	0.9192	0.865496	1.00762	N-succinyldiaminopimelate aminotransferase	NO	NA	SAOUHSC_02876
USA300HOU_RS04425	897275	897958	79	4532	5103	4164.79	0.919	0.77283	1.00762	enterotoxin	NO	NA
USA300HOU_RS08560	1714829	1715225	31	1016	1144	933.671	0.919	0.821724	1.00762	acetyl-CoA carboxylase biotin carboxyl carrier protein subunit	NO	NA	SAOUHSC_01710
USA300HOU_RS04420	895985	897126	115	5822	6554	5349.02	0.9188	0.526563	1.00762	integrase	NO	NA
USA300HOU_RS00210	50941	51188	26	1362	1533	1251.15	0.9187	0.919801	1.00762	MULTISPECIES: hypothetical protein	NO	NA
USA300HOU_RS13750	2670193	2671076	75	5574	6274	5120.5	0.9187	0.688918	1.00762	esterase	NO	NA	SAOUHSC_02844
USA300HOU_RS08225	1654635	1654916	34	1379	1552	1266.66	0.9186	0.735852	1.00762	MULTISPECIES: competence protein ComGE	NO	NA	SAOUHSC_01638
USA300HOU_RS10630	2102894	2103467	44	1331	1498	1222.59	0.9186	0.786088	1.00762	phage tail protein	NO	NA
USA300HOU_RS10285	2035936	2036420	45	2073	2333	1904.07	0.9185	0.40346	1.00762	MULTISPECIES: DNA polymerase III subunit epsilon	NO	NA	SAOUHSC_02110
USA300HOU_RS07720	1578176	1578572	35	1014	1141	931.223	0.9184	0.556909	1.00762	MULTISPECIES: tail protein	NO	NA	SAOUHSC_01528
USA300HOU_RS08070	1626495	1626827	27	1486	1672	1364.6	0.9184	0.972394	1.00762	glyoxalase	NO	NA	SAOUHSC_01604
USA300HOU_RS14170	2753187	2753679	30	1414	1591	1298.49	0.9184	0.988203	1.00762	hypothetical protein	NO	NA	SAOUHSC_02935
USA300HOU_RS13125	2548060	2548995	91	4395	4945	4035.84	0.9183	0.825124	1.00762	biotin synthase	NO	NA	SAOUHSC_02714
USA300HOU_RS08565	1715293	1716222	84	2138	2405	1962.83	0.9181	0.805768	1.00762	allophanate hydrolase	NO	NA	SAOUHSC_01711
USA300HOU_RS04530	915245	915676	37	169	190	155.068	0.918	0.708402	1.00762	MULTISPECIES: iron-sulfur cluster assembly scaffold protein NifU	NO	NA	SAOUHSC_00850
USA300HOU_RS04770	957428	958557	97	4401	4950	4039.92	0.918	0.718374	1.00762	argininosuccinate synthase	NO	NA	SAOUHSC_00899
USA300HOU_RS11815	2317832	2318576	73	2253	2534	2068.11	0.918	0.866312	1.00762	transporter	NO	NA
USA300HOU_RS11345	2220125	2220341	28	1909	2147	1752.27	0.9179	0.928177	1.00762	MULTISPECIES: membrane protein	NO	NA	SAOUHSC_02338
USA300HOU_RS07480	1533529	1534049	56	1760	1979	1615.15	0.9177	0.72913	1.00762	hypothetical protein	NO	NA	SAOUHSC_01479
USA300HOU_RS10550	2086514	2086832	33	1495	1681	1371.94	0.9177	0.77777	1.00762	hypothetical protein	NO	NA	SAOUHSC_02167
USA300HOU_RS11940	2338340	2340579	188	7634	8582	7004.16	0.9175	0.988263	1.00762	hyaluronate lyase	NO	NA	SAOUHSC_02463
USA300HOU_RS10855	2126371	2127034	80	3410	3833	3128.29	0.9174	0.960515	1.00762	MULTISPECIES: toxin MazF	NO	NA
USA300HOU_RS05365	1087130	1087663	55	2058	2313	1887.75	0.9173	0.91904	1.00762	MULTISPECIES: thiamine ABC transporter permease	NO	NA	SAOUHSC_01022
USA300HOU_RS06090	1223106	1225330	178	445	500	408.073	0.9172	0.0681554	0.448251	primosomal protein N\'	NO	NA	SAOUHSC_01179
USA300HOU_RS03015	635246	636295	78	3632	4081	3330.69	0.9171	0.849589	1.00762	MULTISPECIES: acetyl-CoA acetyltransferase	NO	NA	SAOUHSC_00558
USA300HOU_RS09065	1820982	1821986	95	4340	4877	3980.34	0.9171	0.981053	1.00762	alanine dehydrogenase	NO	NA	SAOUHSC_01818
USA300HOU_RS14395	2803816	2806049	202	16965	19055	15551.7	0.9167	0.707062	1.00762	MULTISPECIES: accessory Sec system translocase SecA2	NO	NA	SAOUHSC_02985
USA300HOU_RS08085	1629944	1630098	22	799	897	732.083	0.9164	0.841781	1.00762	hypothetical protein	NO	NA	SAOUHSC_01607
USA300HOU_RS06565	1332591	1332773	15	712	799	652.101	0.916	0.493442	1.00762	MULTISPECIES: RNA-binding protein Hfq	NO	NA	SAOUHSC_01281
USA300HOU_RS06970	1406361	1407283	87	2358	2646	2159.52	0.9159	0.966383	1.00762	anthranilate phosphoribosyltransferase	NO	NA	SAOUHSC_01368
USA300HOU_RS08825	1768015	1768071	8	427	479	390.934	0.9157	0.878477	1.00762	hypothetical protein	NO	NA	SAOUHSC_01770
USA300HOU_RS07280	1463234	1463715	40	2694	3022	2466.39	0.9155	0.889016	1.00762	MULTISPECIES: peptide-methionine (S)-S-oxide reductase	NO	NA	SAOUHSC_01432
USA300HOU_RS09535	1922982	1923415	50	3777	4236	3457.19	0.9154	0.646614	1.00762	hypothetical protein	NO	NA	SAOUHSC_01917
USA300HOU_RS08005	1614418	1615238	78	182	204	166.494	0.9153	0.284157	1.00762	MULTISPECIES: tyrosine recombinase XerD	NO	NA	SAOUHSC_01591
USA300HOU_RS07005	1414248	1414960	72	2637	2957	2413.34	0.9152	0.836955	1.00762	MULTISPECIES: hydrolase	NO	NA	SAOUHSC_01375
USA300HOU_RS10255	2032039	2032429	42	1369	1535	1252.78	0.9152	0.903829	1.00762	hypothetical protein	NO	NA	SAOUHSC_02104
USA300HOU_RS02775	573526	574503	109	9000	10091	8235.73	0.9151	0.597269	1.00762	MULTISPECIES: membrane protein	NO	NA	SAOUHSC_00508
USA300HOU_RS09455	1908250	1908912	55	2525	2831	2310.51	0.9151	0.607122	1.00762	transaldolase	NO	NA	SAOUHSC_01901
USA300HOU_RS11485	2245525	2245990	32	1353	1517	1238.09	0.9151	0.393786	1.00762	MULTISPECIES: DNA-directed RNA polymerase subunit delta	NO	NA	SAOUHSC_02369
USA300HOU_RS02280	479080	481593	174	323	362	295.445	0.915	0.380055	1.00762	hypothetical protein	NO	NA	SAOUHSC_00413
USA300HOU_RS12815	2489827	2490411	59	3936	4411	3600.02	0.9147	0.758974	1.00762	hypothetical protein	NO	NA	SAOUHSC_02650
USA300HOU_RS03140	656783	657369	74	3548	3976	3245	0.9146	0.702739	1.00762	hypothetical protein	NO	NA	SAOUHSC_00588
USA300HOU_RS14605	2850943	2851659	87	3765	4219	3443.32	0.9146	0.991594	1.00762	membrane protein	NO	NA	SAOUHSC_03026
USA300HOU_RS05805	1168712	1168848	17	698	782	638.226	0.9145	0.945063	1.00762	hypothetical protein	NO	NA
USA300HOU_RS09550	1925706	1926127	31	873	978	798.191	0.9144	0.865791	1.00762	hypothetical protein	NO	NA	SAOUHSC_01920
USA300HOU_RS12875	2499621	2499968	32	1705	1910	1558.84	0.9143	0.935775	1.00762	hypothetical protein	NO	NA	SAOUHSC_02663
USA300HOU_RS11800	2312388	2314036	152	6623	7419	6054.99	0.9142	0.451411	1.00762	siderophore synthetase	NO	NA	SAOUHSC_02434
USA300HOU_RS07730	1579381	1579737	40	1314	1470	1199.73	0.9131	0.809876	1.00762	hypothetical protein	NO	NA	SAOUHSC_01530
USA300HOU_RS14630	2855888	2856390	46	2977	3330	2717.77	0.913	0.805673	1.00762	DNA-binding protein	NO	NA	SAOUHSC_03032
USA300HOU_RS02255	473714	473989	26	3029	3387	2764.29	0.9126	0.992698	1.00762	hypothetical protein	NO	NA	SAOUHSC_00408
USA300HOU_RS13935	2711456	2711904	58	5811	6498	5303.32	0.9126	0.678772	1.00762	MULTISPECIES: GNAT family acetyltransferase	NO	NA	SAOUHSC_02886
USA300HOU_RS08055	1623648	1625191	130	3246	3629	2961.79	0.9125	0.777241	1.00762	oligo-16-glucosidase	NO	NA	SAOUHSC_01601
USA300HOU_RS12465	2420092	2420550	41	5221	5837	4763.84	0.9125	0.571571	1.00762	CHAP domain-containing protein	NO	NA	SAOUHSC_02576
USA300HOU_RS14490	2828296	2829101	80	2821	3154	2574.12	0.9125	0.83641	1.00762	poly-beta-16-N-acetyl-D-glucosamine N-deacetylase	NO	NA	SAOUHSC_03004
USA300HOU_RS12570	2439533	2440016	51	4842	5413	4417.8	0.9124	0.758166	1.00762	MULTISPECIES: hypothetical protein	NO	NA	SAOUHSC_02596
USA300HOU_RS10990	2151705	2153094	136	7591	8485	6925	0.9123	0.873216	1.00762	sucrose-6-phosphate hydrolase	NO	NA	SAOUHSC_02268
USA300HOU_RS02900	602622	604157	161	10355	11573	9445.26	0.9122	0.62774	1.00762	ribulokinase	NO	NA	SAOUHSC_00534
USA300HOU_RS09265	1865791	1866050	26	1252	1399	1141.79	0.912	0.919808	1.00762	MULTISPECIES: thiol reductase thioredoxin	NO	NA	SAOUHSC_01860
USA300HOU_RS00280	65432	65630	21	1565	1748	1426.62	0.9116	0.781983	1.00762	MULTISPECIES: hypothetical protein	NO	NA
USA300HOU_RS07935	1602395	1602814	44	2146	2397	1956.3	0.9116	0.725911	1.00762	hypothetical protein	NO	NA
USA300HOU_RS13155	2553328	2554976	173	7370	8231	6717.7	0.9115	0.659375	1.00762	multidrug ABC transporter permease	NO	NA	SAOUHSC_02719
USA300HOU_RS09650	1942897	1943559	64	1639	1830	1493.55	0.9113	0.937299	1.00762	serine protease SplB	NO	NA	SAOUHSC_01941
USA300HOU_RS11195	2191128	2192608	143	9073	10126	8264.29	0.9109	0.869378	1.00762	hypothetical protein	NO	NA	SAOUHSC_02308
USA300HOU_RS14345	2787010	2787419	33	1549	1727	1409.48	0.91	0.807469	1.00762	MULTISPECIES: hypothetical protein	NO	NA	SAOUHSC_02973
USA300HOU_RS07755	1582062	1582747	64	2533	2824	2304.8	0.9099	0.58849	1.00762	MULTISPECIES: ATP-dependent Clp protease ClpP	NO	NA	SAOUHSC_01536
USA300HOU_RS09615	1936435	1937516	110	4076	4544	3708.57	0.9099	0.522193	1.00762	specificity determinant HsdS	NO	NA	SAOUHSC_01932
USA300HOU_RS03335	690800	691783	106	5875	6547	5343.31	0.9095	0.749638	1.00762	hypothetical protein	NO	NA
USA300HOU_RS01685	368870	369617	70	5340	5950	4856.07	0.9094	0.54979	1.00762	MULTISPECIES: RpiR family transcriptional regulator	NO	NA	SAOUHSC_00297
USA300HOU_RS06510	1317920	1319363	139	4580	5101	4163.16	0.909	0.478418	1.00762	tRNA (N6-isopentenyl adenosine(37)-C2)-methylthiotransferase MiaB	NO	NA	SAOUHSC_01269
USA300HOU_RS07350	1504010	1505238	132	4039	4498	3671.02	0.9089	0.859833	1.00762	MULTISPECIES: amino acid permease	NO	NA	SAOUHSC_01450
USA300HOU_RS10350	2052313	2052955	65	2800	3117	2543.93	0.9086	0.912843	1.00762	geranylgeranylglyceryl/heptaprenylglyceryl phosphate synthase	NO	NA	SAOUHSC_02124
USA300HOU_RS14180	2754926	2756427	141	10343	11515	9397.92	0.9086	0.567972	1.00762	MULTISPECIES: choline transporter BetT	NO	NA	SAOUHSC_02937
USA300HOU_RS11965	2344481	2346040	135	4975	5538	4519.82	0.9085	0.657978	1.00762	MULTISPECIES: acetolactate synthase	NO	NA	SAOUHSC_02468
USA300HOU_RS13950	2714719	2714898	20	2139	2381	1943.24	0.9085	0.946066	1.00762	hypothetical protein	NO	NA
USA300HOU_RS04430	898031	898703	75	5705	6348	5180.89	0.9081	0.701409	1.00762	enterotoxin	NO	NA
USA300HOU_RS05115	1036345	1036440	15	569	633	516.62	0.9081	0.90095	1.00762	hypothetical protein	NO	NA
USA300HOU_RS04090	835647	836419	70	5339	5940	4847.91	0.908	0.961772	1.00762	peptidase M23	NO	NA	SAOUHSC_00773
USA300HOU_RS01860	402433	403207	72	4050	4505	3676.74	0.9079	0.606232	1.00762	ABC transporter ATP-binding protein	NO	NA	SAOUHSC_00333
USA300HOU_RS05785	1165340	1165683	33	678	754	615.374	0.9078	0.907969	1.00762	FPRL1 inhibitory protein	NO	NA	SAOUHSC_01112
USA300HOU_RS10295	2037850	2038342	58	3181	3536	2885.89	0.9073	0.993391	1.00762	MULTISPECIES: hypothetical protein	NO	NA	SAOUHSC_02112
USA300HOU_RS05605	1132536	1132896	36	1220	1356	1106.69	0.9072	0.672738	1.00762	MULTISPECIES: hypothetical protein	NO	NA	SAOUHSC_01073
USA300HOU_RS12135	2366682	2366875	14	55	61	49.7849	0.9069	0.161734	0.802741	MULTISPECIES: 50S ribosomal protein L29	NO	NA	SAOUHSC_02504
USA300HOU_RS01395	314165	314288	18	1092	1213	989.985	0.9067	0.974737	1.00762	hypothetical protein	NO	NA
USA300HOU_RS03255	675554	676288	66	2775	3082	2515.36	0.9065	0.710679	1.00762	MULTISPECIES: alpha/beta hydrolase	NO	NA	SAOUHSC_00616
USA300HOU_RS05425	1098058	1098175	5	290	322	262.799	0.9065	1	1.00762	hypothetical protein	NO	NA
USA300HOU_RS11530	2253137	2254340	99	4591	5099	4161.53	0.9065	0.905219	1.00762	pyrimidine-nucleoside phosphorylase	NO	NA	SAOUHSC_02377
USA300HOU_RS13685	2659599	2660526	91	6080	6753	5511.43	0.9065	0.317112	1.00762	MULTISPECIES: lactate dehydrogenase	NO	NA	SAOUHSC_02830
USA300HOU_RS07630	1557710	1558590	85	2452	2722	2221.55	0.9061	0.794635	1.00762	hypothetical protein	NO	NA	SAOUHSC_01511
USA300HOU_RS09715	1956100	1956993	89	3467	3849	3141.35	0.9061	0.847682	1.00762	leucotoxin LukDv	NO	NA	SAOUHSC_01954
USA300HOU_RS10695	2111438	2111622	27	1065	1182	964.684	0.9059	0.579759	1.00762	hypothetical protein	NO	NA
USA300HOU_RS13655	2654952	2655472	35	1170	1298	1059.36	0.9055	0.832522	1.00762	carboxylesterase	NO	NA	SAOUHSC_02824
USA300HOU_RS14565	2842796	2843565	89	4030	4471	3648.99	0.9055	0.67522	1.00762	cobalt ABC transporter permease	NO	NA	SAOUHSC_03018
USA300HOU_RS07440	1523710	1524880	89	3256	3612	2947.92	0.9054	0.872849	1.00762	asparagine--tRNA ligase	NO	NA	SAOUHSC_01471
USA300HOU_RS09365	1892672	1893109	44	2735	3033	2475.37	0.9051	0.970038	1.00762	transporter	NO	NA	SAOUHSC_01880
USA300HOU_RS07105	1433046	1433867	72	2040	2260	1844.49	0.9042	0.964927	1.00762	4-hydroxy-tetrahydrodipicolinate synthase	NO	NA	SAOUHSC_01396
USA300HOU_RS14065	2731854	2731916	9	817	905	738.612	0.9042	0.627029	1.00762	hypothetical protein	NO	NA	SAOUHSC_02914
USA300HOU_RS02840	584763	585087	26	29	32	26.1167	0.9039	0.50374	1.00762	MULTISPECIES: 50S ribosomal protein L7/L12	NO	NA	SAOUHSC_00521
USA300HOU_RS11455	2238056	2239389	123	6362	7046	5750.56	0.9039	0.794979	1.00762	MULTISPECIES: aldehyde dehydrogenase	NO	NA	SAOUHSC_02363
USA300HOU_RS11550	2256485	2256889	36	2911	3223	2630.44	0.9037	0.616239	1.00762	MULTISPECIES: DNA starvation/stationary phase protection protein	NO	NA	SAOUHSC_02381
USA300HOU_RS13825	2684435	2684914	38	2026	2243	1830.62	0.9036	0.815141	1.00762	methylated-DNA-	NO	NA	SAOUHSC_02861
USA300HOU_RS14320	2781898	2783052	115	6815	7545	6157.82	0.9036	0.668566	1.00762	MULTISPECIES: arginine deiminase	NO	NA	SAOUHSC_02969
USA300HOU_RS11980	2347325	2348643	171	5703	6311	5150.7	0.9032	0.608586	1.00762	hypothetical protein	NO	NA	SAOUHSC_02471
USA300HOU_RS13345	2590382	2591082	82	5378	5951	4856.88	0.9031	0.541786	1.00762	hypothetical protein	NO	NA	SAOUHSC_02761
USA300HOU_RS02485	523621	524283	55	5035	5571	4546.75	0.903	0.99523	1.00762	O-methyltransferase	NO	NA	SAOUHSC_00457
USA300HOU_RS11210	2193990	2195888	170	9151	10116	8256.13	0.9022	0.734345	1.00762	potassium-transporting ATPase subunit B	NO	NA	SAOUHSC_02311
USA300HOU_RS10700	2111639	2111774	20	1186	1310	1069.15	0.9016	0.96763	1.00762	MULTISPECIES: transcriptional activator RinB	NO	NA	SAOUHSC_02202
USA300HOU_RS02355	493591	494031	37	2451	2707	2209.31	0.9014	0.909614	1.00762	GNAT family acetyltransferase	NO	NA	SAOUHSC_00430
USA300HOU_RS03945	807615	807989	29	49	54	44.0719	0.9014	0.654229	1.00762	MULTISPECIES: protein NrdI	NO	NA	SAOUHSC_00741
USA300HOU_RS12350	2399122	2399845	63	5553	6133	5005.42	0.9014	0.980536	1.00762	acetyltransferase	NO	NA	SAOUHSC_02551
USA300HOU_RS13550	2629498	2632084	212	11282	12454	10164.3	0.9009	0.638045	1.00762	fibronectin-binding protein A	NO	NA	SAOUHSC_02802
USA300HOU_RS04255	871488	871623	18	455	502	409.705	0.9007	0.45703	1.00762	hypothetical protein	NO	NA	SAOUHSC_00809
USA300HOU_RS06470	1308864	1309932	107	3422	3776	3081.77	0.9006	0.541465	1.00762	competence protein CinA	NO	NA	SAOUHSC_01261
USA300HOU_RS10835	2123896	2124565	61	533	588	479.894	0.9006	0.727106	1.00762	transcriptional regulator	NO	NA	SAOUHSC_01575
USA300HOU_RS14245	2765703	2765847	20	516	569	464.387	0.9002	0.967618	1.00762	hypothetical protein	NO	NA
USA300HOU_RS02320	487287	488345	87	7187	7926	6468.77	0.9001	0.569421	1.00762	cystathionine beta-lyase	NO	NA
USA300HOU_RS13680	2658651	2659273	41	3706	4086	3334.77	0.8999	0.773705	1.00762	NAD(P)H-dependent oxidoreductase	NO	NA	SAOUHSC_02829
USA300HOU_RS13890	2699719	2700643	83	5129	5654	4614.49	0.8997	0.71754	1.00762	lactate dehydrogenase	NO	NA	SAOUHSC_02875
USA300HOU_RS12365	2401985	2402834	74	6403	7056	5758.73	0.8994	0.792771	1.00762	ferrichrome ABC transporter substrate-binding protein	NO	NA	SAOUHSC_02554
USA300HOU_RS04540	917439	917550	13	375	413	337.068	0.8991	0.538162	1.00762	hypothetical protein	NO	NA	SAOUHSC_00852
USA300HOU_RS13630	2649615	2650264	58	2925	3221	2628.81	0.8988	0.831643	1.00762	lantibiotic ABC transporter ATP-binding protein	NO	NA	SAOUHSC_02820
USA300HOU_RS14205	2759669	2760957	123	7952	8757	7146.99	0.8988	0.856362	1.00762	citrate transporter	NO	NA	SAOUHSC_02943
USA300HOU_RS04825	973869	974134	25	1178	1297	1058.54	0.8987	0.984516	1.00762	DNA methyltransferase	NO	NA	SAOUHSC_00910
USA300HOU_RS10270	2033439	2034667	111	150	165	134.664	0.8984	0.0553371	0.39692	MULTISPECIES: UDP-N-acetylmuramate--alanine ligase	NO	NA	SAOUHSC_02107
USA300HOU_RS11925	2336532	2337320	64	3239	3565	2909.56	0.8983	0.685338	1.00762	25-diketo-D-gluconic acid reductase	NO	NA	SAOUHSC_02460
USA300HOU_RS07340	1471699	1501085	2207	60370	66420	54208.4	0.8979	0.046968	0.348765	hyperosmolarity resistance protein Ebh	NO	NA	SAOUHSC_01447
USA300HOU_RS07765	1584086	1585661	134	4100	4510	3680.82	0.8978	0.553736	1.00762	terminase	NO	NA	SAOUHSC_01538
USA300HOU_RS09620	1937656	1939089	109	6171	6788	5540	0.8978	0.801591	1.00762	type I restriction-modification system subunit M	NO	NA	SAOUHSC_01933
USA300HOU_RS13370	2594985	2595838	89	6495	7144	5830.55	0.8977	0.562618	1.00762	peptide ABC transporter permease	NO	NA	SAOUHSC_02766
USA300HOU_RS01010	224987	225781	65	3483	3828	3124.21	0.897	0.794263	1.00762	MULTISPECIES: N-acetylmuramic acid 6-phosphate etherase	NO	NA	SAOUHSC_00157
USA300HOU_RS09645	1942111	1942770	54	1609	1768	1442.95	0.8969	0.973023	1.00762	serine protease SplC	NO	NA	SAOUHSC_01939
USA300HOU_RS14420	2811747	2818119	421	36813	40456	33018	0.8969	0.310311	1.00762	serine-rich adhesin for platelets	NO	NA	SAOUHSC_02990
USA300HOU_RS01480	329334	330133	60	7388	8116	6623.84	0.8966	0.770811	1.00762	MULTISPECIES: CHAP domain-containing protein	NO	NA	SAOUHSC_00256
USA300HOU_RS06715	1351178	1352202	126	5001	5494	4483.91	0.8966	0.892059	1.00762	two-component sensor histidine kinase	NO	NA	SAOUHSC_01313
USA300HOU_RS03020	636325	636663	36	2298	2524	2059.95	0.8965	0.843716	1.00762	MULTISPECIES: protein VraC	NO	NA	SAOUHSC_00559
USA300HOU_RS04515	911745	912452	62	93	102	83.2469	0.8962	0.663413	1.00762	MULTISPECIES: ABC transporter ATP-binding protein	NO	NA	SAOUHSC_00847
USA300HOU_RS06525	1320677	1323132	230	7293	8006	6534.06	0.896	0.617655	1.00762	DNA mismatch repair protein MutS	NO	NA	SAOUHSC_01272
USA300HOU_RS13760	2671644	2672026	30	2018	2214	1806.95	0.8955	0.673474	1.00762	MULTISPECIES: acyl-CoA thioester hydrolase	NO	NA	SAOUHSC_02846
USA300HOU_RS12935	2512678	2513625	79	5823	6386	5211.91	0.8951	0.970871	1.00762	sensor histidine kinase	NO	NA	SAOUHSC_02676
USA300HOU_RS14705	2867959	2868627	57	2708	2970	2423.95	0.8951	0.670747	1.00762	MULTISPECIES: ribosomal RNA small subunit methyltransferase G	NO	NA	SAOUHSC_03051
USA300HOU_RS05135	1039717	1040319	63	2062	2261	1845.31	0.895	0.811015	1.00762	ABC transporter ATP-binding protein	NO	NA
USA300HOU_RS09720	1957094	1957951	82	2692	2952	2409.26	0.895	0.849989	1.00762	MULTISPECIES: gamma-hemolysin subunit A	NO	NA	SAOUHSC_01955
USA300HOU_RS03000	630762	631342	50	3452	3784	3088.3	0.8947	0.9725	1.00762	MULTISPECIES: haloacid dehalogenase	NO	NA	SAOUHSC_00555
USA300HOU_RS02330	489735	490343	68	5494	6021	4914.01	0.8945	0.599939	1.00762	ABC transporter permease	NO	NA
USA300HOU_RS03850	786127	786681	54	3106	3404	2778.16	0.8945	0.987743	1.00762	glutamine amidotransferase	NO	NA	SAOUHSC_00722
USA300HOU_RS09685	1948652	1949915	116	3950	4329	3533.1	0.8945	0.707143	1.00762	peptidase S8	NO	NA	SAOUHSC_01949
USA300HOU_RS07690	1568619	1568883	27	567	621	506.827	0.8941	0.869394	1.00762	MULTISPECIES: hypothetical protein	NO	NA	SAOUHSC_01522
USA300HOU_RS03395	699230	700594	153	5865	6421	5240.47	0.8935	0.525736	1.00762	cation:proton antiporter	NO	NA	SAOUHSC_00628
USA300HOU_RS04650	933484	934471	91	996	1090	889.599	0.8933	0.992128	1.00762	MULTISPECIES: NADH dehydrogenase	NO	NA	SAOUHSC_00875
USA300HOU_RS14200	2757590	2759325	152	11569	12661	10333.2	0.8932	0.776535	1.00762	anaerobic ribonucleoside-triphosphate reductase	NO	NA	SAOUHSC_02942
USA300HOU_RS13265	2575451	2575996	58	2920	3195	2607.59	0.893	0.857566	1.00762	choline ABC transporter permease	NO	NA	SAOUHSC_02743
USA300HOU_RS03170	660879	661474	76	3217	3519	2872.02	0.8928	0.835023	1.00762	hypothetical protein	NO	NA	SAOUHSC_00598
USA300HOU_RS06575	1333637	1334792	105	3174	3472	2833.66	0.8928	0.983689	1.00762	GTPase HflX	NO	NA	SAOUHSC_01283
USA300HOU_RS10200	2023601	2023761	17	2708	2962	2417.42	0.8927	0.782879	1.00762	hypothetical protein	NO	NA	SAOUHSC_02093
USA300HOU_RS14050	2729717	2730375	54	4752	5197	4241.51	0.8926	0.887607	1.00762	MULTISPECIES: hypothetical protein	NO	NA	SAOUHSC_02911
USA300HOU_RS02630	550774	551641	74	8418	9205	7512.62	0.8925	0.772159	1.00762	MULTISPECIES: cysteine synthase	NO	NA	SAOUHSC_00488
USA300HOU_RS02380	501866	503232	111	9161	10016	8174.52	0.8923	0.627775	1.00762	glutamate synthase subunit beta	NO	NA	SAOUHSC_00436
USA300HOU_RS11870	2328013	2329608	142	7747	8469	6911.94	0.8922	0.701208	1.00762	PTS lactose transporter subunit IIBC	NO	NA	SAOUHSC_02450
USA300HOU_RS12245	2385463	2385693	29	2745	3000	2448.44	0.892	0.488883	1.00762	membrane protein	NO	NA
USA300HOU_RS03565	732946	733564	54	1553	1697	1385	0.8919	0.798651	1.00762	DNA-binding response regulator	NO	NA	SAOUHSC_00665
USA300HOU_RS04170	853269	854106	83	3525	3852	3143.79	0.8919	0.402852	1.00762	epimerase	NO	NA	SAOUHSC_00792
USA300HOU_RS05130	1039400	1039689	38	1840	2010	1640.45	0.8916	0.585402	1.00762	hypothetical protein	NO	NA
USA300HOU_RS09330	1885556	1885844	27	1234	1348	1100.16	0.8916	0.903438	1.00762	MULTISPECIES: rhodanese-like domain-containing protein	NO	NA	SAOUHSC_01874
USA300HOU_RS07555	1547362	1547534	24	792	865	705.966	0.8915	0.570373	1.00762	hypothetical protein	NO	NA
USA300HOU_RS04745	951842	952943	94	4086	4462	3641.64	0.8913	0.812456	1.00762	MULTISPECIES: Ornithine aminotransferase 2	NO	NA	SAOUHSC_00894
USA300HOU_RS11055	2165042	2165180	19	453	494	403.176	0.8903	0.860653	1.00762	hypothetical protein	NO	NA
USA300HOU_RS11200	2192692	2193122	55	3833	4181	3412.31	0.8903	0.615531	1.00762	hypothetical protein	NO	NA	SAOUHSC_02309
USA300HOU_RS12675	2461552	2462133	73	3938	4295	3505.35	0.8902	0.538877	1.00762	MULTISPECIES: hypothetical protein	NO	NA	SAOUHSC_02620
USA300HOU_RS06515	1319447	1319757	26	526	573	467.652	0.8893	0.601789	1.00762	hypothetical protein	NO	NA	SAOUHSC_01270
USA300HOU_RS02375	497436	501659	333	24473	26646	21747	0.8886	0.584647	1.00762	glutamate synthase	NO	NA	SAOUHSC_00435
USA300HOU_RS07135	1439257	1439626	53	1669	1817	1482.94	0.8886	0.919447	1.00762	MULTISPECIES: protein msa	NO	NA	SAOUHSC_01402
USA300HOU_RS09120	1832007	1832542	47	160	174	142.009	0.8883	0.551111	1.00762	MULTISPECIES: 30S ribosomal protein S4	NO	NA	SAOUHSC_01829
USA300HOU_RS10705	2111788	2112148	43	1539	1675	1367.04	0.8883	0.710257	1.00762	MULTISPECIES: hypothetical protein	NO	NA
USA300HOU_RS10865	2128380	2129142	69	3735	4064	3316.82	0.8881	0.628841	1.00762	sphingomyelin phosphodiesterase	NO	NA	SAOUHSC_02240
USA300HOU_RS14075	2733830	2734176	31	2972	3234	2639.42	0.8881	0.988766	1.00762	MULTISPECIES: aspartate 1-decarboxylase	NO	NA	SAOUHSC_02916
USA300HOU_RS06630	1342347	1342576	32	1287	1400	1142.6	0.8879	0.623998	1.00762	MULTISPECIES: hypothetical protein	NO	NA	SAOUHSC_01295
USA300HOU_RS13315	2585702	2586685	81	5712	6214	5071.53	0.8879	0.763037	1.00762	peptidase M28	NO	NA	SAOUHSC_02755
USA300HOU_RS13770	2674848	2676475	156	14893	16200	13221.6	0.8878	0.463896	1.00762	MULTISPECIES: pyruvate oxidase	NO	NA	SAOUHSC_02849
USA300HOU_RS06670	1344709	1344972	32	1601	1741	1420.91	0.8876	0.941096	1.00762	hypothetical protein	NO	NA	SAOUHSC_01303
USA300HOU_RS10560	2088089	2088362	37	1843	2004	1635.56	0.8875	0.845697	1.00762	peptidoglycan hydrolase	NO	NA	SAOUHSC_02170
USA300HOU_RS09375	1894319	1894418	19	1091	1186	967.949	0.8873	0.90699	1.00762	hypothetical protein	NO	NA
USA300HOU_RS07960	1604718	1605847	118	3875	4212	3437.61	0.8872	0.522279	1.00762	MULTISPECIES: integrase	NO	NA	SAOUHSC_01582
USA300HOU_RS12455	2418113	2419124	93	6129	6662	5437.16	0.8871	0.515906	1.00762	octopine dehydrogenase	NO	NA	SAOUHSC_02574
USA300HOU_RS10940	2143435	2144602	82	4075	4428	3613.89	0.8869	0.702813	1.00762	hypothetical protein	NO	NA	SAOUHSC_02257
USA300HOU_RS10505	2080361	2080522	26	662	719	586.809	0.8866	0.693832	1.00762	membrane protein	NO	NA	SAOUHSC_02156
USA300HOU_RS12805	2486114	2487612	140	6596	7162	5845.24	0.8862	0.63297	1.00762	L-lactate permease	NO	NA	SAOUHSC_02648
USA300HOU_RS05720	1153552	1155750	192	2338	2537	2070.56	0.8857	0.533504	1.00762	MULTISPECIES: endonuclease MutS2	NO	NA	SAOUHSC_01099
USA300HOU_RS06730	1353297	1353789	51	1706	1851	1510.69	0.8856	0.610955	1.00762	MULTISPECIES: thermonuclease	NO	NA	SAOUHSC_01316
USA300HOU_RS03295	682278	682607	44	3556	3857	3147.87	0.8853	0.828202	1.00762	hypothetical protein	NO	NA
USA300HOU_RS11415	2231092	2231556	39	4540	4924	4018.7	0.8852	0.952185	1.00762	hypothetical protein	NO	NA	SAOUHSC_02355
USA300HOU_RS13675	2657742	2658443	60	3038	3295	2689.2	0.8852	0.530492	1.00762	MULTISPECIES: glyoxalase	NO	NA	SAOUHSC_02828
USA300HOU_RS02010	427431	427642	26	2226	2413	1969.36	0.8848	0.707513	1.00762	MULTISPECIES: hypothetical protein	NO	NA	SAOUHSC_00363
USA300HOU_RS09725	1958887	1959311	56	3403	3688	3009.95	0.8845	0.843147	1.00762	hypothetical protein	NO	NA	SAOUHSC_01956
USA300HOU_RS12290	2390487	2391005	52	3199	3466	2828.76	0.8843	0.863206	1.00762	molybdenum cofactor guanylyltransferase	NO	NA	SAOUHSC_02537
USA300HOU_RS10905	2138286	2138596	45	1302	1410	1150.77	0.8839	0.72852	1.00762	membrane protein	NO	NA	SAOUHSC_02249
USA300HOU_RS13305	2583993	2584709	72	3882	4204	3431.08	0.8839	0.832283	1.00762	MULTISPECIES: iron export ABC transporter permease subunit FetB	NO	NA	SAOUHSC_02753
USA300HOU_RS01995	425428	425962	40	2427	2628	2144.83	0.8838	0.761777	1.00762	phosphoglycerate mutase	NO	NA	SAOUHSC_00359
USA300HOU_RS10310	2041515	2041633	21	1040	1126	918.98	0.8837	0.899879	1.00762	hypothetical protein	NO	NA	SAOUHSC_02115
USA300HOU_RS11805	2314123	2315229	125	6597	7139	5826.47	0.8832	0.92752	1.00762	macrolide MFS transporter	NO	NA	SAOUHSC_02435
USA300HOU_RS04815	971590	972792	101	4119	4453	3634.3	0.8824	0.495658	1.00762	CoA-disulfide reductase	NO	NA	SAOUHSC_00908
USA300HOU_RS01160	263618	263785	15	1594	1723	1406.22	0.8823	0.755683	1.00762	hypothetical protein	NO	NA	SAOUHSC_00189
USA300HOU_RS04260	871663	872071	46	1950	2108	1720.44	0.8823	0.465251	1.00762	membrane protein	NO	NA	SAOUHSC_00810
USA300HOU_RS03410	701454	701855	37	1671	1806	1473.96	0.8822	0.729316	1.00762	cation:proton antiporter	NO	NA	SAOUHSC_00632
USA300HOU_RS03545	730566	730739	15	447	483	394.198	0.8821	0.835669	1.00762	hypothetical protein	NO	NA
USA300HOU_RS03425	706362	707146	96	969	1047	854.505	0.882	0.274424	1.00762	MULTISPECIES: membrane protein	NO	NA	SAOUHSC_00636
USA300HOU_RS09410	1901543	1901824	31	2117	2286	1865.71	0.8814	0.977534	1.00762	transcriptional regulator	NO	NA
USA300HOU_RS03045	639514	639863	26	4584	4950	4039.92	0.8813	0.861957	1.00762	hypothetical protein	NO	NA	SAOUHSC_00565
USA300HOU_RS07285	1463864	1464622	75	4135	4465	3644.09	0.8813	0.447663	1.00762	hypothetical protein	NO	NA	SAOUHSC_01433
USA300HOU_RS07475	1532944	1533483	66	3158	3409	2782.24	0.8811	1	1.00762	MULTISPECIES: membrane protein	NO	NA	SAOUHSC_01478
USA300HOU_RS09555	1926211	1926526	28	1120	1209	986.72	0.8811	0.475832	1.00762	hypothetical protein	NO	NA	SAOUHSC_01921
USA300HOU_RS12800	2484250	2485635	110	1626	1753	1430.7	0.88	0.0740356	0.477454	malate:quinone oxidoreductase	NO	NA	SAOUHSC_02647
USA300HOU_RS03325	690118	690474	47	2634	2839	2317.04	0.8797	0.782463	1.00762	MULTISPECIES: hypothetical protein	NO	NA
USA300HOU_RS07380	1514133	1514247	13	491	529	431.741	0.8796	0.681566	1.00762	hypothetical protein	NO	NA
USA300HOU_RS14685	2864978	2865505	54	2777	2992	2441.91	0.8794	0.995097	1.00762	MULTISPECIES: transcriptional regulator	NO	NA
USA300HOU_RS08090	1630293	1631190	98	3504	3775	3080.95	0.8793	0.519893	1.00762	membrane protein	NO	NA	SAOUHSC_01609
USA300HOU_RS05590	1130621	1131022	31	1061	1142	932.039	0.8786	0.406037	1.00762	hypothetical protein	NO	NA	SAOUHSC_01070
USA300HOU_RS09075	1822966	1824084	98	211	227	185.265	0.8786	0.845375	1.00762	acetate kinase	NO	NA	SAOUHSC_01820
USA300HOU_RS03810	780057	781031	112	6821	7341	5991.33	0.8784	0.70204	1.00762	two-component sensor histidine kinase	NO	NA	SAOUHSC_00714
USA300HOU_RS04810	970997	971357	32	2194	2361	1926.92	0.8783	0.559031	1.00762	hypothetical protein	NO	NA	SAOUHSC_00907
USA300HOU_RS05795	1167159	1167619	42	1420	1528	1247.07	0.8783	0.903854	1.00762	fibrinogen-binding protein	NO	NA	SAOUHSC_01114
USA300HOU_RS10850	2126092	2126246	20	791	851	694.54	0.8782	0.860412	1.00762	hypothetical protein	NO	NA	SAOUHSC_01578
USA300HOU_RS12985	2525676	2526120	43	2553	2747	2241.95	0.8782	0.452269	1.00762	MULTISPECIES: N-acetyltransferase	NO	NA	SAOUHSC_02686
USA300HOU_RS11305	2214232	2214991	69	2996	3223	2630.44	0.878	0.615287	1.00762	MULTISPECIES: hydroxymethylpyrimidine/phosphomethylpyrimidine kinase	NO	NA
USA300HOU_RS02430	512148	512213	9	867	932	760.648	0.8775	0.825194	1.00762	hypothetical protein	NO	NA
USA300HOU_RS06225	1253636	1253868	21	42	45	36.7266	0.8774	0.726522	1.00762	MULTISPECIES: 30S ribosomal protein S16	NO	NA
USA300HOU_RS12395	2408090	2408498	37	1924	2068	1687.79	0.8773	0.697119	1.00762	MULTISPECIES: urease accessory protein UreE	NO	NA	SAOUHSC_02562
USA300HOU_RS02650	553905	553977	9	1620	1741	1420.91	0.8772	0.790976	1.00762	hypothetical protein	NO	NA
USA300HOU_RS04250	870392	871022	60	1981	2129	1737.57	0.8772	0.84185	1.00762	DUF5067 domain-containing protein	NO	NA	SAOUHSC_00808
USA300HOU_RS08820	1766916	1767912	112	4504	4839	3949.33	0.8769	0.685319	1.00762	aminopeptidase	NO	NA	SAOUHSC_01769
USA300HOU_RS06795	1366169	1366407	25	515	553	451.329	0.8766	0.961291	1.00762	MULTISPECIES: 30S ribosomal protein S14	NO	NA
USA300HOU_RS07775	1586143	1586434	30	690	741	604.764	0.8766	0.662634	1.00762	HNH endonuclease	NO	NA
USA300HOU_RS11510	2249451	2250556	97	3869	4153	3389.45	0.8761	0.501149	1.00762	ATP-grasp domain-containing protein	NO	NA	SAOUHSC_02373
USA300HOU_RS02655	554091	555475	119	275	295	240.763	0.876	0.296246	1.00762	MULTISPECIES: lysine--tRNA ligase	NO	NA
USA300HOU_RS10715	2112372	2112594	30	988	1060	865.115	0.8757	0.428867	1.00762	MULTISPECIES: membrane protein	NO	NA
USA300HOU_RS01335	301542	303126	150	938	1006	821.043	0.8754	0.104853	0.608574	hypothetical protein	NO	NA	SAOUHSC_00227
USA300HOU_RS14370	2795911	2797647	149	11948	12816	10459.7	0.8754	0.300523	1.00762	N-acetylmuramoyl-L-alanine amidase	NO	NA	SAOUHSC_02979
USA300HOU_RS05090	1033036	1033565	47	1797	1927	1572.71	0.8753	0.969834	1.00762	MULTISPECIES: competence protein ComK	NO	NA	SAOUHSC_00961
USA300HOU_RS05910	1183613	1184012	33	1845	1978	1614.34	0.875	0.938661	1.00762	hypothetical protein	NO	NA	SAOUHSC_01138
USA300HOU_RS13440	2608460	2608693	21	2875	3082	2515.36	0.875	0.545985	1.00762	MULTISPECIES: hypothetical protein	NO	NA
USA300HOU_RS07665	1564341	1564615	23	530	568	463.571	0.8749	0.825969	1.00762	MULTISPECIES: hypothetical protein	NO	NA	SAOUHSC_01517
USA300HOU_RS03530	727204	727655	43	170	182	148.539	0.8745	0.385007	1.00762	MULTISPECIES: hypothetical protein	NO	NA	SAOUHSC_00659
USA300HOU_RS06855	1374965	1377808	270	6021	6451	5264.96	0.8745	0.368939	1.00762	nuclease SbcCD subunit C	NO	NA	SAOUHSC_01343
USA300HOU_RS06765	1360683	1361432	74	3023	3238	2642.68	0.8742	0.444189	1.00762	haloacid dehalogenase	NO	NA	SAOUHSC_01323
USA300HOU_RS11225	2197998	2200476	248	13530	14490	11826	0.8741	0.954279	1.00762	histidine kinase	NO	NA	SAOUHSC_02314
USA300HOU_RS03615	745727	746396	46	2461	2635	2150.54	0.8739	0.664702	1.00762	MULTISPECIES: transcriptional regulator	NO	NA	SAOUHSC_00675
USA300HOU_RS07650	1561145	1561997	85	2969	3179	2594.53	0.8739	0.607051	1.00762	gamma-hemolysin subunit A	NO	NA
USA300HOU_RS11540	2254681	2255291	34	1671	1789	1460.09	0.8739	0.995106	1.00762	2-deoxyribose-5-phosphate aldolase	NO	NA	SAOUHSC_02379
USA300HOU_RS12000	2351084	2352091	119	6521	6981	5697.51	0.8737	0.62035	1.00762	helicase	NO	NA	SAOUHSC_02476
USA300HOU_RS03155	658365	658956	73	2959	3166	2583.92	0.8733	0.588883	1.00762	hypothetical protein	NO	NA	SAOUHSC_00592
USA300HOU_RS11020	2158515	2160308	161	7161	7659	6250.86	0.8729	0.357817	1.00762	ABC transporter ATP-binding protein	NO	NA
USA300HOU_RS02295	482929	483537	62	5054	5404	4410.45	0.8727	0.670946	1.00762	phosphatase	NO	NA	SAOUHSC_00416
USA300HOU_RS02170	457443	458876	108	5549	5933	4842.19	0.8726	0.542766	1.00762	type I restriction-modification system subunit M	NO	NA	SAOUHSC_00397
USA300HOU_RS02315	486375	487224	68	5731	6126	4999.71	0.8724	0.765592	1.00762	cysteine synthase	NO	NA
USA300HOU_RS07250	1459476	1459940	41	1008	1077	878.989	0.8721	0.689849	1.00762	MULTISPECIES: acetyltransferase	NO	NA	SAOUHSC_01425
USA300HOU_RS09345	1889912	1890789	73	3654	3904	3186.23	0.872	0.760126	1.00762	MULTISPECIES: TIGR01212 family radical SAM protein	NO	NA	SAOUHSC_01877
[truncated: 845 more rows]

## Sheet: PS1962depleted_path
Enrichment FDR	nGenes	Pathway Genes	Fold Enrichment	Pathway	Genes
1.73145e-12	75	620	2.33226	Plasma membrane	ABD29205.1 walK ftsH ABD29803.1 uppP ABD29825.1 ABD29826.1 ABD29882.1 ABD29892.1 secA1 lgt ABD29995.1 ABD30003.1 mnhE1 mnhD1 mnhC1 mnhB1 mnhA1 ABD30052.1 ABD30071.1 ABD30107.1 menD ABD30121.1 qoxB ABD30152.1 ABD30153.1 ctaA ctaB ABD30184.1 ABD30186.1 lspA ABD30340.1 ABD30354.1 ABD30360.1 ABD30376.1 ABD30453.1 arlS ABD30708.1 ABD30728.1 ABD30750.1 secD ABD30817.1 ABD30827.1 ABD30828.1 ABD30871.1 e…
1.73145e-12	79	686	2.22029	Membrane	ABD29205.1 walK ftsH rpoB ABD29803.1 uppP ABD29825.1 ABD29826.1 ABD29882.1 ABD29892.1 secA1 lgt ABD29995.1 ABD30003.1 mnhE1 mnhD1 mnhC1 mnhB1 mnhA1 ABD30052.1 ABD30071.1 ABD30107.1 menD ABD30121.1 qoxB ABD30152.1 ABD30153.1 ctaA ctaB ABD30184.1 ABD30186.1 lspA ABD30340.1 ABD30354.1 ABD30360.1 ABD30376.1 ABD30453.1 arlS ABD30708.1 ABD30728.1 ABD30750.1 secD ABD30817.1 ABD30827.1 ABD30828.1 ABD3087…
1.60015e-11	75	655	2.20763	Cell periphery	ABD29205.1 walK ftsH ABD29803.1 uppP ABD29825.1 ABD29826.1 ABD29882.1 ABD29892.1 secA1 lgt ABD29995.1 ABD30003.1 mnhE1 mnhD1 mnhC1 mnhB1 mnhA1 ABD30052.1 ABD30071.1 ABD30107.1 menD ABD30121.1 qoxB ABD30152.1 ABD30153.1 ctaA ctaB ABD30184.1 ABD30186.1 lspA ABD30340.1 ABD30354.1 ABD30360.1 ABD30376.1 ABD30453.1 arlS ABD30708.1 ABD30728.1 ABD30750.1 secD ABD30817.1 ABD30827.1 ABD30828.1 ABD30871.1 e…
4.28907e-10	60	481	2.40499	Integral component of membrane	ABD29205.1 walK ftsH ABD29803.1 uppP ABD29825.1 ABD29826.1 ABD29892.1 secA1 lgt ABD29995.1 mnhE1 mnhD1 mnhC1 mnhB1 mnhA1 ABD30052.1 ABD30071.1 ABD30121.1 qoxB ABD30152.1 ABD30153.1 ctaA ctaB ABD30184.1 ABD30186.1 lspA ABD30340.1 ABD30354.1 ABD30360.1 ABD30376.1 ABD30453.1 arlS ABD30708.1 ABD30728.1 ABD30750.1 secD ABD30817.1 ABD30827.1 ABD30871.1 ezrA ABD30921.1 ABD31026.1 ABD31062.1 ABD31147.1 A…
4.28907e-10	60	482	2.4	Intrinsic component of membrane	ABD29205.1 walK ftsH ABD29803.1 uppP ABD29825.1 ABD29826.1 ABD29892.1 secA1 lgt ABD29995.1 mnhE1 mnhD1 mnhC1 mnhB1 mnhA1 ABD30052.1 ABD30071.1 ABD30121.1 qoxB ABD30152.1 ABD30153.1 ctaA ctaB ABD30184.1 ABD30186.1 lspA ABD30340.1 ABD30354.1 ABD30360.1 ABD30376.1 ABD30453.1 arlS ABD30708.1 ABD30728.1 ABD30750.1 secD ABD30817.1 ABD30827.1 ABD30871.1 ezrA ABD30921.1 ABD31026.1 ABD31062.1 ABD31147.1 A…
4.28907e-10	136	1931	1.35789	Cellular anatomical entity	ABD29205.1 ABD29207.1 walK mfd ftsH rpoB ABD29803.1 uppP ABD29825.1 ABD29826.1 ABD29882.1 ABD29892.1 secA1 lgt aroD dltA ABD29995.1 ABD30003.1 mnhE1 mnhD1 mnhC1 mnhB1 mnhA1 addA clpB ABD30046.1 ABD30052.1 ABD30071.1 murE ABD30107.1 menD menH menB ABD30121.1 qoxB ABD30128.1 ABD30149.1 ABD30150.1 ABD30152.1 ABD30153.1 ctaA ctaB ABD30184.1 ABD30186.1 murD lspA ABD30285.1 smc hslU codY ABD30340.1 pol…
6.73765e-10	20	60	6.42667	Mixed, incl. porphyrin-containing compound biosynthetic process, and oxidative phosphorylation	aroD ABD30003.1 mnhE1 mnhD1 mnhC1 mnhB1 mnhA1 ABD30107.1 menD menH menB qoxB ABD30152.1 ABD30153.1 ctaA ctaB ABD30572.1 menC menE hemH
1.29049e-08	10	14	13.7714	Hydrogen ion transport	mnhE1 mnhD1 mnhB1 mnhA1 qoxB atpD atpG atpA atpH atpF
1.17001e-07	37	249	2.8649	Cell membrane	ABD29205.1 walK ftsH uppP ABD29892.1 secA1 lgt ABD29995.1 mnhE1 mnhD1 mnhB1 mnhA1 ABD30071.1 qoxB ABD30152.1 ctaA ctaB lspA ABD30340.1 arlS ABD30750.1 secD ezrA ABD30921.1 prsA ABD31147.1 ABD31149.1 ABD31357.1 atpD atpG atpA atpH atpF sepA ABD31565.1 ABD31638.1 ABD31708.1
2.43627e-07	63	611	1.98795	Transmembrane helix	ABD29204.1 ABD29205.1 walK ftsH ABD29803.1 uppP ABD29825.1 ABD29826.1 ABD29892.1 lgt ABD29995.1 mnhE1 mnhD1 mnhC1 mnhB1 mnhA1 ABD30071.1 qoxB ABD30152.1 ABD30153.1 ctaA ctaB ABD30184.1 lspA ABD30340.1 ABD30354.1 ABD30360.1 ABD30376.1 ABD30453.1 arlS ABD30708.1 ABD30728.1 ABD30750.1 secD ABD30817.1 ABD30827.1 ABD30871.1 ezrA ABD30921.1 ABD30928.1 ABD30965.1 ABD30971.1 ABD31026.1 ABD31062.1 ABD3106…
2.57281e-07	63	613	1.98147	Transmembrane	ABD29204.1 ABD29205.1 walK ftsH ABD29803.1 uppP ABD29825.1 ABD29826.1 ABD29892.1 lgt ABD29995.1 mnhE1 mnhD1 mnhC1 mnhB1 mnhA1 ABD30071.1 qoxB ABD30152.1 ABD30153.1 ctaA ctaB ABD30184.1 lspA ABD30340.1 ABD30354.1 ABD30360.1 ABD30376.1 ABD30453.1 arlS ABD30708.1 ABD30728.1 ABD30750.1 secD ABD30817.1 ABD30827.1 ABD30871.1 ezrA ABD30921.1 ABD30928.1 ABD30965.1 ABD30971.1 ABD31026.1 ABD31062.1 ABD3106…
1.09252e-06	11	25	8.4832	Oxidative phosphorylation, and Antiport	ABD30003.1 mnhE1 mnhD1 mnhC1 mnhB1 mnhA1 qoxB ABD30152.1 ABD30153.1 ctaA ctaB
1.14339e-06	114	1569	1.40084	Cellular process	ABD29205.1 ABD29207.1 walK mfd rpoB ABD29803.1 uppP ABD29825.1 ABD29826.1 ABD29892.1 secA1 lgt aroD dltA ABD29995.1 ABD30003.1 mnhE1 mnhD1 mnhC1 mnhB1 mnhA1 addA clpB ABD30046.1 ABD30052.1 ABD30071.1 murE ABD30107.1 menD menH menB ABD30121.1 qoxB ABD30150.1 ABD30152.1 ABD30153.1 ctaA ctaB murD ABD30285.1 smc hslU polC ABD30354.1 ABD30375.1 ABD30376.1 ABD30453.1 odhA arlS arlR gpsB aroA aroB aroC …
1.38308e-06	6	6	19.28	Menaquinone biosynthesis	ABD30107.1 menD menH menB menC menE
7.72294e-06	6	7	16.5257	Chorismate biosynthetic process	aroD aroA aroB aroC aroK ABD30918.1
7.72294e-06	6	7	16.5257	Chorismate metabolic process	aroD aroA aroB aroC aroK ABD30918.1
7.72294e-06	10	24	8.03333	Proton transmembrane transport	mnhE1 mnhD1 ABD30071.1 qoxB atpD atpG atpA atpH atpF ABD31738.1
1.2519e-05	20	105	3.67238	Mixed, incl. tetrapyrrole biosynthetic process, and oxidative phosphorylation	aroD ABD30003.1 mnhE1 mnhD1 mnhC1 mnhB1 mnhA1 ABD30107.1 menD menH menB qoxB ABD30152.1 ABD30153.1 ctaA ctaB ABD30572.1 menC menE hemH
2.09581e-05	13	47	5.33277	Monovalent inorganic cation transport	mnhE1 mnhD1 mnhC1 mnhB1 mnhA1 ABD30071.1 qoxB atpD atpG atpA atpH atpF ABD31738.1
3.33507e-05	9	22	7.88727	Proton transmembrane transporter activity	mnhD1 ABD30071.1 qoxB atpD atpG atpA atpH atpF ABD31738.1
6.18994e-05	7	13	10.3815	Menaquinone metabolic process, and coa hydrolase activity	ABD30107.1 menD menH menB ABD30572.1 menC menE
8.87623e-05	11	38	5.58105	Regulation of cell shape	uppP murE murD ABD30360.1 gpsB ABD30728.1 ABD30827.1 ABD30828.1 murC ABD31353.1 ABD31371.1
8.87623e-05	11	38	5.58105	Regulation of cell morphogenesis	uppP murE murD ABD30360.1 gpsB ABD30728.1 ABD30827.1 ABD30828.1 murC ABD31353.1 ABD31371.1
9.31109e-05	9	25	6.9408	Energy derivation by oxidation of organic compounds	ABD30003.1 mnhD1 mnhA1 qoxB ABD30152.1 ctaB odhA ABD30870.1 fumC
9.31109e-05	9	25	6.9408	Cellular respiration	ABD30003.1 mnhD1 mnhA1 qoxB ABD30152.1 ctaB odhA ABD30870.1 fumC
0.000144689	10	33	5.84242	Monovalent inorganic cation transmembrane transporter activity	mnhD1 mnhA1 ABD30071.1 qoxB atpD atpG atpA atpH atpF ABD31738.1
0.000168424	11	41	5.17268	Regulation of anatomical structure morphogenesis	uppP murE murD ABD30360.1 gpsB ABD30728.1 ABD30827.1 ABD30828.1 murC ABD31353.1 ABD31371.1
0.000170475	32	272	2.26824	Regulation of biological process	walK mfd uppP ABD29826.1 ABD29892.1 murE murD codY ABD30360.1 ABD30375.1 arlS arlR gpsB srrA ABD30695.1 ABD30728.1 fur ABD30827.1 ABD30828.1 ABD30916.1 murC perR vraR ABD31149.1 ABD31174.1 ABD31332.1 rsbW rsbV mazF ABD31353.1 ABD31371.1 ABD31640.1
0.000170475	36	326	2.12908	Biological regulation	walK mfd uppP ABD29826.1 ABD29882.1 ABD29892.1 mnhA1 murE murD codY ABD30360.1 ABD30375.1 arlS arlR gpsB srrA ABD30695.1 ABD30728.1 fur grpE alaS ABD30827.1 ABD30828.1 ABD30916.1 murC perR vraR ABD31149.1 ABD31174.1 ABD31332.1 rsbW rsbV mazF ABD31353.1 ABD31371.1 ABD31640.1
0.00019766	11	42	5.04952	Ion transport	mnhE1 mnhD1 mnhB1 mnhA1 ABD30071.1 qoxB atpD atpG atpA atpH atpF
0.000213789	6	11	10.5164	Oxidoreductase activity, acting on diphenols and related substances as donors, and heme biosynthesis	ABD30003.1 qoxB ABD30152.1 ABD30153.1 ctaA ctaB
0.000213789	5	7	13.7714	Menaquinone metabolic process	ABD30107.1 menD menB ABD30572.1 menE
0.000213789	5	7	13.7714	Menaquinone biosynthetic process	ABD30107.1 menD menB ABD30572.1 menE
0.000213789	6	11	10.5164	Channel activity	ABD30376.1 atpD atpG atpA atpH atpF
0.000213789	6	11	10.5164	Passive transmembrane transporter activity	ABD30376.1 atpD atpG atpA atpH atpF
0.000213789	11	43	4.93209	Regulation of developmental process	uppP murE murD ABD30360.1 gpsB ABD30728.1 ABD30827.1 ABD30828.1 murC ABD31353.1 ABD31371.1
0.000266094	13	61	4.10885	Cation transmembrane transport	mnhE1 mnhD1 mnhC1 mnhB1 mnhA1 ABD30071.1 qoxB atpD atpG atpA atpH atpF ABD31738.1
0.000377802	13	63	3.97841	Cation transmembrane transporter activity	mnhE1 mnhD1 mnhC1 mnhB1 mnhA1 ABD30071.1 qoxB atpD atpG atpA atpH atpF ABD31738.1
0.000391338	5	8	12.05	ATP synthesis	atpD atpG atpA atpH atpF
0.000391338	5	8	12.05	Cation channel activity	atpD atpG atpA atpH atpF
0.000391338	5	8	12.05	ATP biosynthetic process	atpD atpG atpA atpH atpF
0.000391338	5	8	12.05	Proton channel activity	atpD atpG atpA atpH atpF
0.000391338	5	8	12.05	Energy coupled proton transport, down electrochemical gradient	atpD atpG atpA atpH atpF
0.000391338	5	8	12.05	ATP synthesis coupled proton transport	atpD atpG atpA atpH atpF
0.000391338	5	8	12.05	Proton-transporting two-sector atpase complex	atpD atpG atpA atpH atpF
0.000391338	16	93	3.31699	Ion transmembrane transport	ABD29826.1 mnhE1 mnhD1 mnhC1 mnhB1 mnhA1 ABD30071.1 qoxB atpD atpG atpA atpH atpF ABD31565.1 ABD31675.1 ABD31738.1
0.000391338	5	8	12.05	Proton-transporting atp synthase complex	atpD atpG atpA atpH atpF
0.000391338	10	38	5.07368	ATP metabolic process	mnhD1 mnhA1 qoxB odhA ABD30722.1 atpD atpG atpA atpH atpF
0.000391338	5	8	12.05	Proton-transporting atp synthase activity, rotational mechanism	atpD atpG atpA atpH atpF
0.00043843	29	251	2.22757	ATP-binding	ABD29207.1 walK mfd ftsH ABD29825.1 ABD29826.1 secA1 dltA addA clpB murE murD smc hslU ABD30354.1 arlS aroK dnaK alaS murC ABD30923.1 menE ABD31027.1 ABD31065.1 ABD31149.1 rsbW atpD atpA rho
0.000466953	9	32	5.4225	Porphyrin-containing compound biosynthetic process, and menaquinone metabolic process	aroD ABD30107.1 menD menH menB ABD30572.1 menC menE hemH
0.000469318	20	140	2.75429	Mixed, incl. oxidoreductase activity, and tetrapyrrole biosynthetic process	aroD ABD30003.1 mnhE1 mnhD1 mnhC1 mnhB1 mnhA1 ABD30107.1 menD menH menB qoxB ABD30152.1 ABD30153.1 ctaA ctaB ABD30572.1 menC menE hemH
0.000611174	10	41	4.70244	Cell cycle	murE murD smc ABD30354.1 gpsB scpA ezrA murC ABD30923.1 ABD31371.1
0.000622247	4	5	15.424	Sodium transport	mnhE1 mnhD1 mnhC1 mnhB1
0.000622247	4	5	15.424	Phosphoserine phosphatase activity, and flagellar assembly	ABD31332.1 rsbW rsbV ABD31335.1
0.000622247	4	5	15.424	Proton-transporting two-sector atpase complex, catalytic domain	atpD atpG atpA atpH
0.000622247	4	5	15.424	Proton-transporting atp synthase complex, catalytic core f(1)	atpD atpG atpA atpH
0.000622247	4	5	15.424	CF(1)	atpD atpG atpA atpH
0.000622247	23	180	2.46356	Transport	secA1 ABD29995.1 mnhE1 mnhD1 mnhB1 mnhA1 ABD30071.1 qoxB ABD30150.1 ABD30152.1 ABD30376.1 secD atpD atpG atpA atpH atpF sepA ABD31536.1 ABD31565.1 ABD31638.1 ABD31675.1 ABD31708.1
0.000654862	10	42	4.59048	Regulation of cell shape, and cytokinesis	murE murD ABD30728.1 ABD30827.1 ABD30828.1 ezrA murC prsA ABD31353.1 ABD31371.1
0.000654862	5	9	10.7111	Ion channel activity	atpD atpG atpA atpH atpF
0.000654862	5	9	10.7111	Quinone metabolic process	ABD30107.1 menD menB ABD30572.1 menE
0.000654862	5	9	10.7111	Quinone biosynthetic process	ABD30107.1 menD menB ABD30572.1 menE
0.000669475	38	387	1.89313	Carbohydrate derivative binding	ABD29207.1 walK mfd ftsH rpoB ABD29825.1 ABD29826.1 secA1 dltA addA clpB murE ABD30128.1 murD smc hslU codY ABD30354.1 arlS aroC aroK ABD30722.1 dnaJ dnaK alaS murC ABD30923.1 menE ABD31027.1 ABD31065.1 ABD31149.1 rsbW atpD atpG atpA rho glmS fni
0.000819226	16	102	3.02431	Regulation of biological quality	uppP ABD29826.1 ABD29882.1 mnhA1 murE murD ABD30360.1 ABD30375.1 gpsB ABD30728.1 alaS ABD30827.1 ABD30828.1 murC ABD31353.1 ABD31371.1
0.000912961	7	21	6.42667	Cell shape	uppP murE murD gpsB ABD30828.1 murC ABD31371.1
0.000919243	10	44	4.38182	Cell division	murE murD ABD30354.1 gpsB scpA ezrA murC ABD30923.1 ABD31353.1 ABD31371.1
0.00110649	5	10	9.64	Purine nucleoside triphosphate biosynthetic process	atpD atpG atpA atpH atpF
0.00110649	5	10	9.64	Purine ribonucleoside triphosphate metabolic process	atpD atpG atpA atpH atpF
0.00110649	5	10	9.64	Purine ribonucleoside triphosphate biosynthetic process	atpD atpG atpA atpH atpF
0.00110649	5	10	9.64	Respiratory electron transport chain	ABD30003.1 mnhD1 mnhA1 qoxB ABD30152.1
0.00114841	30	283	2.04382	Transmembrane transporter activity	ABD29803.1 ABD29825.1 ABD29826.1 secA1 mnhE1 mnhD1 mnhC1 mnhB1 mnhA1 ABD30052.1 ABD30071.1 qoxB ABD30376.1 ABD30453.1 secD ABD30871.1 ABD31065.1 ABD31353.1 atpD atpG atpA atpH atpF ABD31536.1 ABD31565.1 ABD31638.1 ABD31639.1 ABD31675.1 ABD31708.1 ABD31738.1
0.00116632	7	22	6.13455	Antiporter activity	mnhE1 mnhD1 mnhC1 mnhB1 mnhA1 ABD30071.1 ABD31738.1
0.0011971	30	284	2.03662	Transporter activity	ABD29803.1 ABD29825.1 ABD29826.1 secA1 mnhE1 mnhD1 mnhC1 mnhB1 mnhA1 ABD30052.1 ABD30071.1 qoxB ABD30376.1 ABD30453.1 secD ABD30871.1 ABD31065.1 ABD31353.1 atpD atpG atpA atpH atpF ABD31536.1 ABD31565.1 ABD31638.1 ABD31639.1 ABD31675.1 ABD31708.1 ABD31738.1
0.00124813	30	285	2.02947	Transmembrane transport	ABD29803.1 ABD29825.1 ABD29826.1 secA1 mnhE1 mnhD1 mnhC1 mnhB1 mnhA1 ABD30052.1 ABD30071.1 qoxB ABD30376.1 ABD30453.1 secD ABD30871.1 ABD31065.1 ABD31353.1 atpD atpG atpA atpH atpF ABD31536.1 ABD31565.1 ABD31638.1 ABD31639.1 ABD31675.1 ABD31708.1 ABD31738.1
0.00124813	31	299	1.99893	Nucleotide-binding	ABD29207.1 walK mfd ftsH ABD29825.1 ABD29826.1 secA1 dltA addA clpB murE murD smc hslU codY ABD30354.1 arlS aroB aroK dnaK alaS murC ABD30923.1 menE ABD31027.1 ABD31065.1 ABD31149.1 rsbW atpD atpA rho
0.00135245	33	329	1.93386	Adenyl nucleotide binding	ABD29207.1 walK mfd ftsH ABD29825.1 ABD29826.1 secA1 dltA addA clpB murE murD smc hslU ABD30354.1 arlS aroK ABD30722.1 dnaJ dnaK grpE alaS murC ABD30923.1 menE ABD31027.1 ABD31065.1 ABD31149.1 rsbW atpD atpG atpA rho
0.00178011	5	11	8.76364	Antiport	mnhE1 mnhD1 mnhB1 mnhA1 ABD30071.1
0.00187065	6	17	6.80471	Mixed, incl. cellular protein localization, and tat protein transport complex	secA1 lgt lspA ABD30340.1 secD ABD30817.1
0.00188135	23	197	2.25096	Translation, and rna metabolic process	mfd ftsH rpoB secA1 lgt clpB lspA hslU ABD30340.1 polC dnaJ dnaK grpE alaS secD ABD30817.1 ABD31147.1 atpD atpG atpA atpH atpF rho
0.00188135	35	365	1.84877	Localization	ABD29803.1 ABD29825.1 ABD29826.1 ABD29882.1 secA1 mnhE1 mnhD1 mnhC1 mnhB1 mnhA1 ABD30052.1 ABD30071.1 qoxB ABD30149.1 ABD30150.1 ABD30376.1 ABD30453.1 secD ABD30817.1 ABD30871.1 ABD31065.1 ABD31353.1 atpD atpG atpA atpH atpF ABD31431.1 ABD31536.1 ABD31565.1 ABD31638.1 ABD31639.1 ABD31675.1 ABD31708.1 ABD31738.1
0.00188135	35	365	1.84877	Establishment of localization	ABD29803.1 ABD29825.1 ABD29826.1 ABD29882.1 secA1 mnhE1 mnhD1 mnhC1 mnhB1 mnhA1 ABD30052.1 ABD30071.1 qoxB ABD30149.1 ABD30150.1 ABD30376.1 ABD30453.1 secD ABD30817.1 ABD30871.1 ABD31065.1 ABD31353.1 atpD atpG atpA atpH atpF ABD31431.1 ABD31536.1 ABD31565.1 ABD31638.1 ABD31639.1 ABD31675.1 ABD31708.1 ABD31738.1
0.00213723	15	101	2.86337	Ion transmembrane transporter activity	mnhE1 mnhD1 mnhC1 mnhB1 mnhA1 ABD30071.1 qoxB ABD30871.1 atpD atpG atpA atpH atpF ABD31565.1 ABD31738.1
0.00224978	21	174	2.3269	Translation, and chaperone	mfd ftsH rpoB secA1 lgt clpB lspA hslU ABD30340.1 dnaJ dnaK grpE alaS secD ABD30817.1 atpD atpG atpA atpH atpF rho
0.00224978	32	325	1.89834	ATP binding	ABD29207.1 walK mfd ftsH ABD29825.1 ABD29826.1 secA1 dltA addA clpB murE murD smc hslU ABD30354.1 arlS aroK ABD30722.1 dnaJ dnaK alaS murC ABD30923.1 menE ABD31027.1 ABD31065.1 ABD31149.1 rsbW atpD atpG atpA rho
0.00224978	10	50	3.856	Inorganic cation transmembrane transporter activity	mnhD1 mnhA1 ABD30071.1 qoxB atpD atpG atpA atpH atpF ABD31738.1
0.00224978	10	50	3.856	Inorganic cation transmembrane transport	mnhE1 mnhD1 ABD30071.1 qoxB atpD atpG atpA atpH atpF ABD31738.1
0.00239052	7	25	5.3984	Mixed, incl. caax-box protein maturation, and response to extracellular stimulus	ABD30186.1 gpsB ABD30708.1 ABD30921.1 ABD30923.1 ABD31026.1 ABD31027.1
0.00240403	6	18	6.42667	Aerobic respiration	ABD30003.1 qoxB ABD30152.1 odhA ABD30870.1 fumC
0.00241737	5	12	8.03333	Peptidoglycan synthesis	murE murD murC ABD31353.1 ABD31371.1
0.00241737	5	12	8.03333	Protein folding	clpB dnaJ dnaK grpE prsA
0.00241737	35	372	1.81398	Ribonucleotide binding	ABD29207.1 walK mfd ftsH ABD29825.1 ABD29826.1 secA1 dltA addA clpB murE murD smc hslU codY ABD30354.1 arlS aroC aroK ABD30722.1 dnaJ dnaK alaS murC ABD30923.1 menE ABD31027.1 ABD31065.1 ABD31149.1 rsbW atpD atpG atpA rho fni
0.00241737	44	510	1.66337	Small molecule binding	ABD29207.1 walK mfd ftsH rpoB ABD29825.1 ABD29826.1 secA1 dltA addA clpB murE menD murD smc hslU codY ABD30354.1 odhA arlS aroB aroC ABD30695.1 gcvPB aroK ABD30722.1 ABD30728.1 ABD30750.1 dnaJ dnaK grpE alaS murC ABD30923.1 menE ABD31027.1 ABD31065.1 ABD31149.1 rsbW atpD atpG atpA rho fni
0.00241737	5	12	8.03333	Ketone biosynthetic process	ABD30107.1 menD menB ABD30572.1 menE
0.00241737	5	12	8.03333	Aromatic amino acid biosynthesis	aroD aroA aroB aroC aroK
0.00243105	32	328	1.88098	Adenyl ribonucleotide binding	ABD29207.1 walK mfd ftsH ABD29825.1 ABD29826.1 secA1 dltA addA clpB murE murD smc hslU ABD30354.1 arlS aroK ABD30722.1 dnaJ dnaK alaS murC ABD30923.1 menE ABD31027.1 ABD31065.1 ABD31149.1 rsbW atpD atpG atpA rho
0.0024535	4	7	11.0171	Mixed, incl. beta-lactam resistance, and integral component of plasma membrane	ABD31638.1 ABD31639.1 ABD31640.1 ABD31708.1
0.00293183	31	317	1.88543	Cytoplasm	mfd secA1 dltA clpB murE ABD30149.1 ABD30150.1 murD smc hslU codY polC arlR gpsB aroA aroB srrA scpA ABD30695.1 aroK fur dnaJ grpE alaS murC hemH fumC perR ABD31371.1 glmS fni
0.00297036	40	453	1.70243	Anion binding	ABD29207.1 walK mfd ftsH ABD29825.1 ABD29826.1 secA1 dltA addA clpB murE menD murD smc hslU codY ABD30354.1 odhA arlS aroC ABD30695.1 gcvPB aroK ABD30722.1 ABD30728.1 dnaJ dnaK alaS murC ABD30923.1 menE ABD31027.1 ABD31065.1 ABD31149.1 rsbW atpD atpG atpA rho fni
0.00298721	6	19	6.08842	Chaperone, and response to copper ion	ftsH clpB hslU dnaJ dnaK grpE
0.00298721	34	362	1.81083	Purine nucleotide binding	ABD29207.1 walK mfd ftsH ABD29825.1 ABD29826.1 secA1 dltA addA clpB murE murD smc hslU codY ABD30354.1 arlS aroK ABD30722.1 dnaJ dnaK grpE alaS murC ABD30923.1 menE ABD31027.1 ABD31065.1 ABD31149.1 rsbW atpD atpG atpA rho
0.00342518	5	13	7.41538	Purine nucleoside triphosphate metabolic process	atpD atpG atpA atpH atpF
0.00342518	5	13	7.41538	Ribonucleoside triphosphate biosynthetic process	atpD atpG atpA atpH atpF
0.00360679	15	108	2.67778	Cation transport	ABD29825.1 ABD29882.1 mnhE1 mnhD1 mnhC1 mnhB1 mnhA1 ABD30071.1 qoxB atpD atpG atpA atpH atpF ABD31738.1
0.00360679	10	54	3.57037	Inorganic ion transmembrane transport	mnhE1 mnhD1 ABD30071.1 qoxB atpD atpG atpA atpH atpF ABD31738.1
0.00377113	23	210	2.11162	Aromatic compound biosynthetic process	ABD29207.1 rpoB aroD ABD30107.1 ctaA ctaB ABD30285.1 polC aroA aroB aroC aroK tgt ABD30918.1 hemH ABD31332.1 ABD31371.1 atpD atpG atpA atpH atpF rho
0.00380227	6	20	5.784	Sodium ion transport	mnhE1 mnhD1 mnhC1 mnhB1 mnhA1 ABD31738.1
0.00473687	5	14	6.88571	Aromatic amino acid biosynthesis, and chorismate mutase activity	aroA aroB aroC aroK ABD30918.1
0.00473687	5	14	6.88571	Antiport, and viral latency	mnhE1 mnhD1 mnhC1 mnhB1 mnhA1
0.00473687	5	14	6.88571	Ribonucleoside triphosphate metabolic process	atpD atpG atpA atpH atpF
0.0047602	33	358	1.77721	Purine ribonucleoside triphosphate binding	ABD29207.1 walK mfd ftsH ABD29825.1 ABD29826.1 secA1 dltA addA clpB murE murD smc hslU codY ABD30354.1 arlS aroK ABD30722.1 dnaJ dnaK alaS murC ABD30923.1 menE ABD31027.1 ABD31065.1 ABD31149.1 rsbW atpD atpG atpA rho
0.00484494	6	21	5.50857	Aminoglycan biosynthetic process	murE murD ABD30728.1 murC ABD31353.1 ABD31371.1
0.00506402	3	4	14.46	Heme biosynthesis	ctaA ctaB hemH
0.00508471	13	89	2.81618	Inorganic molecular entity transmembrane transporter activity	ABD29803.1 mnhD1 mnhA1 ABD30071.1 qoxB ABD30871.1 atpD atpG atpA atpH atpF ABD31565.1 ABD31738.1
0.00537748	33	361	1.76244	Purine ribonucleotide binding	ABD29207.1 walK mfd ftsH ABD29825.1 ABD29826.1 secA1 dltA addA clpB murE murD smc hslU codY ABD30354.1 arlS aroK ABD30722.1 dnaJ dnaK alaS murC ABD30923.1 menE ABD31027.1 ABD31065.1 ABD31149.1 rsbW atpD atpG atpA rho
0.00648369	5	15	6.42667	Nucleoside triphosphate biosynthetic process	atpD atpG atpA atpH atpF
0.00665103	4	9	8.56889	Sodium	mnhE1 mnhD1 mnhB1 mnhA1
0.00680099	9	49	3.54122	Secondary active transmembrane transporter activity	ABD29803.1 mnhE1 mnhD1 mnhC1 mnhB1 mnhA1 ABD30071.1 ABD31675.1 ABD31738.1
0.0072482	77	1117	1.32906	Cellular metabolic process	ABD29205.1 ABD29207.1 walK mfd rpoB uppP ABD29892.1 lgt aroD dltA ABD29995.1 ABD30003.1 mnhD1 mnhA1 addA ABD30046.1 murE ABD30107.1 menD menH menB qoxB ABD30150.1 ABD30152.1 ctaA ctaB murD ABD30285.1 smc polC ABD30375.1 odhA arlS aroA aroB aroC ABD30572.1 scpA ABD30695.1 ABD30708.1 gcvPB aroK ABD30722.1 ABD30728.1 dnaJ mtnN alaS tgt ABD30870.1 ABD30918.1 murC ABD30947.1 menC menE hemH prsA fumC A…
0.00746866	13	93	2.69505	Molecular function regulator	walK codY ABD30375.1 arlR srrA ABD30695.1 fur grpE perR ABD31174.1 ABD31332.1 rsbW rsbV
0.00766698	61	831	1.41526	Organic cyclic compound binding	ABD29205.1 ABD29207.1 walK mfd ftsH rpoB ABD29825.1 ABD29826.1 secA1 dltA addA clpB murE menD qoxB ABD30152.1 murD smc hslU codY polC ABD30354.1 ABD30360.1 ABD30375.1 odhA arlS arlR gpsB aroB aroC srrA ABD30695.1 gcvPB aroK ABD30722.1 ABD30728.1 fur ABD30750.1 dnaJ dnaK grpE alaS ABD30916.1 murC ABD30923.1 menE ABD31027.1 perR ABD31065.1 vraR ABD31149.1 ABD31174.1 ABD31332.1 rsbW mazF atpD atpG a…
0.00766698	61	831	1.41526	Heterocyclic compound binding	ABD29205.1 ABD29207.1 walK mfd ftsH rpoB ABD29825.1 ABD29826.1 secA1 dltA addA clpB murE menD qoxB ABD30152.1 murD smc hslU codY polC ABD30354.1 ABD30360.1 ABD30375.1 odhA arlS arlR gpsB aroB aroC srrA ABD30695.1 gcvPB aroK ABD30722.1 ABD30728.1 fur ABD30750.1 dnaJ dnaK grpE alaS ABD30916.1 murC ABD30923.1 menE ABD31027.1 perR ABD31065.1 vraR ABD31149.1 ABD31174.1 ABD31332.1 rsbW mazF atpD atpG a…
0.00830892	5	16	6.025	Mixed, incl. potassium transport, and toxin-antitoxin system	ABD31332.1 rsbW rsbV ABD31335.1 mazF
0.00830892	8	41	3.76195	Aminoglycan metabolic process	uppP murE ABD30128.1 murD ABD30728.1 murC ABD31353.1 ABD31371.1
0.00830892	5	16	6.025	Positive regulation of macromolecule metabolic process	walK ABD30375.1 arlR srrA rsbV
0.00830892	5	16	6.025	Positive regulation of nitrogen compound metabolic process	walK ABD30375.1 arlR srrA rsbV
0.00874473	38	451	1.62448	Nucleotide binding	ABD29207.1 walK mfd ftsH ABD29825.1 ABD29826.1 secA1 dltA addA clpB murE murD smc hslU codY ABD30354.1 arlS aroB aroC aroK ABD30722.1 ABD30750.1 dnaJ dnaK grpE alaS murC ABD30923.1 menE ABD31027.1 ABD31065.1 ABD31149.1 rsbW atpD atpG atpA rho fni
0.00874473	38	451	1.62448	Nucleoside phosphate binding	ABD29207.1 walK mfd ftsH ABD29825.1 ABD29826.1 secA1 dltA addA clpB murE murD smc hslU codY ABD30354.1 arlS aroB aroC aroK ABD30722.1 ABD30750.1 dnaJ dnaK grpE alaS murC ABD30923.1 menE ABD31027.1 ABD31065.1 ABD31149.1 rsbW atpD atpG atpA rho fni
0.00924589	14	108	2.49926	Active transmembrane transporter activity	ABD29803.1 ABD29825.1 ABD29826.1 secA1 mnhE1 mnhD1 mnhC1 mnhB1 mnhA1 ABD30071.1 secD ABD31065.1 ABD31675.1 ABD31738.1
0.00924589	4	10	7.712	Positive regulation of transcription, dna-templated	ABD30375.1 arlR srrA rsbV
0.00924589	4	10	7.712	Positive regulation of nucleobase-containing compound metabolic process	ABD30375.1 arlR srrA rsbV
0.00924589	4	10	7.712	Positive regulation of rna metabolic process	ABD30375.1 arlR srrA rsbV
0.00924589	13	96	2.61083	Regulation of molecular function	walK codY ABD30375.1 arlR srrA ABD30695.1 fur grpE perR ABD31174.1 ABD31332.1 rsbW rsbV
0.00924589	4	10	7.712	Positive regulation of rna biosynthetic process	ABD30375.1 arlR srrA rsbV
0.00924589	4	10	7.712	Positive regulation of nucleic acid-templated transcription	ABD30375.1 arlR srrA rsbV
0.00940331	3	5	11.568	De novo posttranslational protein folding	dnaJ dnaK grpE
0.00940331	7	33	4.0897	Aminoglycan biosynthetic process, and cytokinesis	murE murD ABD30728.1 ezrA murC ABD31353.1 ABD31371.1
0.00940331	3	5	11.568	Aerobic electron transport chain, and oxidoreductase activity, acting on diphenols and related substances as donors	ABD30003.1 ABD30152.1 ABD30153.1
0.00940331	10	63	3.06032	Mostly uncharacterized, incl. caax-box protein maturation, and sporulation	walK ABD30071.1 ABD30186.1 gpsB ABD30708.1 ABD30921.1 ABD30923.1 ABD31026.1 ABD31027.1 ABD31062.1
0.00940331	7	33	4.0897	Glycosaminoglycan biosynthetic process	uppP murE murD ABD30728.1 murC ABD31353.1 ABD31371.1
0.00940331	10	63	3.06032	Generation of precursor metabolites and energy	ABD30003.1 mnhD1 mnhA1 qoxB ABD30152.1 ctaB odhA ABD30722.1 ABD30870.1 fumC
0.00940331	7	33	4.0897	Peptidoglycan biosynthetic process	uppP murE murD ABD30728.1 murC ABD31353.1 ABD31371.1
0.00940331	3	5	11.568	Oxidoreductase activity, acting on nad(p)h, quinone or similar compound as acceptor	ABD30003.1 mnhD1 mnhA1
0.00940331	3	5	11.568	Oxidoreductase activity, acting on diphenols and related substances as donors	qoxB ABD30152.1 ABD30153.1
0.00940331	3	5	11.568	Oxidoreductase activity, acting on diphenols and related substances as donors, oxygen as acceptor	qoxB ABD30152.1 ABD30153.1
0.00940331	3	5	11.568	Protein refolding	clpB dnaJ dnaK
0.00940331	3	5	11.568	Sulfur compound transport	ABD29825.1 ABD29826.1 ABD31565.1
0.00965157	5	17	5.67059	Positive regulation of cellular metabolic process	walK ABD30375.1 arlR srrA rsbV
0.00975537	16	135	2.28504	DNA-binding	ABD29207.1 mfd addA smc codY ABD30354.1 arlR srrA ABD30695.1 fur ABD30916.1 ABD30923.1 perR vraR ABD31332.1 ABD31640.1
0.00987556	87	1324	1.26689	Catalytic activity	ABD29205.1 ABD29207.1 walK mfd ftsH rpoB uppP ABD29825.1 ABD29826.1 ABD29892.1 lgt aroD dltA ABD29995.1 ABD30003.1 mnhD1 mnhA1 addA ABD30046.1 murE ABD30107.1 menD menH menB ABD30121.1 qoxB ABD30128.1 ABD30149.1 ABD30150.1 ABD30152.1 ABD30153.1 ctaA ctaB murD lspA ABD30285.1 hslU ABD30340.1 polC ABD30356.1 odhA arlS gpsB aroA aroB aroC ABD30572.1 ABD30708.1 gcvPB aroK ABD30722.1 ABD30728.1 dnaK m…
0.00987556	6	25	4.6272	Repressor	codY arlR srrA ABD30695.1 fur perR
0.00987556	13	98	2.55755	Transcription	rpoB codY ABD30375.1 arlR srrA ABD30695.1 fur ABD30916.1 perR vraR ABD31332.1 rho ABD31640.1
0.00996886	11	75	2.82773	Cell wall organization or biogenesis	uppP ABD29892.1 dltA ABD29995.1 murE ABD30121.1 murD ABD30728.1 murC ABD31353.1 ABD31371.1
0.01176	4	11	7.01091	Stress response	clpB dnaJ dnaK grpE
0.01176	7	35	3.856	Phosphorelay signal transduction system	walK ABD29892.1 arlS arlR srrA vraR ABD31149.1
0.01176	6	26	4.44923	Aromatic amino acid family biosynthetic process	aroD aroA aroB aroC aroK ABD30918.1
0.01176	5	18	5.35556	Positive regulation of metabolic process	walK ABD30375.1 arlR srrA rsbV
0.01176	5	18	5.35556	Electron transport chain	ABD30003.1 mnhD1 mnhA1 qoxB ABD30152.1
0.01176	6	26	4.44923	Dicarboxylic acid biosynthetic process	aroD aroA aroB aroC aroK ABD30918.1
0.01176	9	55	3.15491	Cell wall macromolecule metabolic process	uppP dltA ABD29995.1 murE murD ABD30728.1 murC ABD31353.1 ABD31371.1
0.01176	9	55	3.15491	Cell wall macromolecule biosynthetic process	uppP dltA ABD29995.1 murE murD ABD30728.1 murC ABD31353.1 ABD31371.1
0.01176	9	55	3.15491	Cellular component macromolecule biosynthetic process	uppP dltA ABD29995.1 murE murD ABD30728.1 murC ABD31353.1 ABD31371.1
0.0133257	9	56	3.09857	Peptidoglycan-based cell wall biogenesis	uppP dltA ABD29995.1 murE murD ABD30728.1 murC ABD31353.1 ABD31371.1
0.0136909	7	36	3.74889	Intracellular signal transduction	walK ABD29892.1 arlS arlR srrA vraR ABD31149.1
0.0139457	6	27	4.28444	Protein phosphorylation	walK ABD29892.1 arlS ABD31149.1 rsbW ABD31335.1
0.0148809	9	57	3.04421	Cell wall biogenesis	uppP dltA ABD29995.1 murE murD ABD30728.1 murC ABD31353.1 ABD31371.1
0.0155358	3	6	9.64	Mixed, incl. protein self-association, and rotamase	ABD30827.1 ABD30828.1 prsA
0.0155358	3	6	9.64	Heme-copper terminal oxidase activity, and heme biosynthesis	qoxB ctaA ctaB
0.0155358	3	6	9.64	Mixed, incl. cyclase activity, and regulation of locomotion	ABD29205.1 ABD29892.1 ABD30453.1
0.0155358	3	6	9.64	Mixed, incl. regulation of carbohydrate metabolic process, and phosphoenolpyruvate-protein phosphotransferase activity	ABD30149.1 ABD30150.1 ABD30916.1
0.0155358	7	37	3.64757	Dicarboxylic acid metabolic process	aroD aroA aroB aroC aroK ABD30918.1 fumC
0.0155358	12	92	2.51478	Transcription regulation	codY ABD30375.1 arlR srrA ABD30695.1 fur ABD30916.1 perR vraR ABD31332.1 rho ABD31640.1
0.0159961	23	241	1.84	Organic cyclic compound biosynthetic process	ABD29207.1 rpoB aroD ABD30107.1 ctaA ctaB ABD30285.1 polC aroA aroB aroC aroK tgt ABD30918.1 hemH ABD31332.1 ABD31371.1 atpD atpG atpA atpH atpF rho
0.0165264	46	606	1.4635	Cellular biosynthetic process	ABD29207.1 rpoB uppP lgt aroD dltA ABD29995.1 ABD30046.1 murE ABD30107.1 menD menB ctaA ctaB murD ABD30285.1 smc polC aroA aroB aroC ABD30572.1 scpA ABD30695.1 aroK ABD30728.1 dnaJ mtnN alaS tgt ABD30918.1 murC ABD30947.1 menE hemH ABD31332.1 ABD31353.1 ABD31357.1 ABD31371.1 atpD atpG atpA atpH atpF rho fni
0.0165264	11	81	2.61827	Transcription regulator activity	codY ABD30375.1 arlR srrA ABD30695.1 fur perR ABD31174.1 ABD31332.1 rsbW rsbV
0.0177383	5	20	4.82	Phosphotransferase activity, nitrogenous group as acceptor	walK ABD29892.1 ABD30150.1 arlS ABD31149.1
0.0177383	5	20	4.82	Cellular ketone metabolic process	ABD30107.1 menD menB ABD30572.1 menE
0.0177383	5	20	4.82	Chaperone	clpB hslU dnaJ dnaK grpE
0.0191242	47	628	1.44293	Biosynthetic process	ABD29207.1 rpoB uppP lgt aroD dltA ABD29995.1 ABD30046.1 murE ABD30107.1 menD menB ctaA ctaB murD ABD30285.1 smc polC aroA aroB aroC ABD30572.1 scpA ABD30695.1 aroK ABD30728.1 dnaJ mtnN alaS tgt ABD30918.1 murC ABD30947.1 menE hemH ABD31332.1 ABD31353.1 ABD31357.1 ABD31371.1 atpD atpG atpA atpH atpF rho glmS fni
0.0194882	11	83	2.55518	Mostly uncharacterized, incl. caax-box protein maturation, and cellular response to stimulus	walK ABD30071.1 ABD30186.1 gpsB ABD30708.1 ABD30921.1 ABD30923.1 ABD31026.1 ABD31027.1 ABD31062.1 ABD31065.1
0.0200774	7	39	3.46051	Signal transduction	walK ABD29892.1 arlS arlR srrA vraR ABD31149.1
0.0201917	4	13	5.93231	Mostly uncharacterized, incl. drug transport, and cysteine biosynthetic process	ABD31638.1 ABD31639.1 ABD31640.1 ABD31708.1
0.0201917	4	13	5.93231	Positive regulation of biosynthetic process	ABD30375.1 arlR srrA rsbV
0.0201917	4	13	5.93231	Positive regulation of macromolecule biosynthetic process	ABD30375.1 arlR srrA rsbV
0.0201917	4	13	5.93231	Positive regulation of gene expression	ABD30375.1 arlR srrA rsbV
0.0201917	4	13	5.93231	Positive regulation of cellular biosynthetic process	ABD30375.1 arlR srrA rsbV
0.0201917	4	13	5.93231	Molecular transducer activity	walK arlS arlR srrA
0.0203871	54	752	1.38447	Ion binding	ABD29205.1 ABD29207.1 walK mfd ftsH ABD29825.1 ABD29826.1 secA1 dltA addA clpB murE ABD30107.1 menD qoxB ABD30150.1 ABD30152.1 ABD30153.1 murD smc hslU codY ABD30340.1 ABD30354.1 ABD30356.1 odhA arlS aroB aroC ABD30695.1 gcvPB aroK ABD30722.1 ABD30728.1 fur dnaJ dnaK alaS tgt murC ABD30923.1 menC menE hemH ABD31027.1 perR ABD31065.1 ABD31149.1 rsbW atpD atpG atpA rho fni
0.0208999	5	21	4.59048	Positive regulation of biological process	walK ABD30375.1 arlR srrA rsbV
0.0208999	5	21	4.59048	Positive regulation of cellular process	walK ABD30375.1 arlR srrA rsbV
0.0218354	7	40	3.374	Peptidoglycan metabolic process	uppP murE murD ABD30728.1 murC ABD31353.1 ABD31371.1
0.0218354	7	40	3.374	Glycosaminoglycan metabolic process	uppP murE murD ABD30728.1 murC ABD31353.1 ABD31371.1
0.0218354	7	40	3.374	Phosphoprotein	walK arlS arlR srrA dnaK vraR rsbV
0.0227028	3	7	8.26286	Oxidative phosphorylation	mnhD1 mnhA1 qoxB
0.0227028	3	7	8.26286	Solute:cation antiporter activity	mnhD1 ABD30071.1 ABD31738.1
0.0227028	3	7	8.26286	Solute:proton antiporter activity	mnhD1 ABD30071.1 ABD31738.1
0.0227028	46	619	1.43276	Organic substance biosynthetic process	ABD29207.1 rpoB uppP lgt aroD dltA ABD29995.1 ABD30046.1 murE ABD30107.1 menD menB ctaA ctaB murD ABD30285.1 smc polC aroA aroB aroC ABD30572.1 scpA ABD30695.1 aroK ABD30728.1 dnaJ mtnN alaS tgt ABD30918.1 murC menE hemH ABD31332.1 ABD31353.1 ABD31357.1 ABD31371.1 atpD atpG atpA atpH atpF rho glmS fni
0.0227029	8	51	3.02431	Negative regulation of biological process	ABD29892.1 codY ABD30375.1 fur perR rsbW mazF ABD31640.1
0.024047	6	31	3.73161	Aromatic amino acid family metabolic process	aroD aroA aroB aroC aroK ABD30918.1
0.024047	6	31	3.73161	Negative regulation of gene expression	codY ABD30375.1 fur perR rsbW mazF
0.0244932	5	22	4.38182	Nucleoside triphosphate metabolic process	atpD atpG atpA atpH atpF
0.0276278	7	42	3.21333	Signaling	walK ABD29892.1 arlS arlR srrA vraR ABD31149.1
0.0281728	17	168	1.95095	Carbohydrate derivative biosynthetic process	uppP dltA ABD29995.1 murE murD ABD30285.1 ABD30728.1 tgt murC ABD31353.1 ABD31371.1 atpD atpG atpA atpH atpF glmS
0.0293315	5	23	4.1913	Mixed, incl. drug transport, and alanine metabolic process	sepA ABD31638.1 ABD31639.1 ABD31640.1 ABD31708.1
0.0293315	5	23	4.1913	Negative regulation of transcription, dna-templated	codY ABD30375.1 fur perR rsbW
0.0293315	5	23	4.1913	Two-component regulatory system	walK arlS arlR srrA ABD31149.1
0.0307454	7	43	3.1386	Mixed, incl. glycerophospholipid metabolism, and lipoteichoic acid metabolic process	uppP dltA ABD29995.1 ABD30375.1 ABD30376.1 ABD30947.1 ABD31357.1
0.0309401	74	1132	1.26035	Organic substance metabolic process	ABD29205.1 ABD29207.1 walK mfd ftsH rpoB uppP ABD29892.1 lgt aroD dltA ABD29995.1 addA ABD30046.1 murE ABD30107.1 menD menH menB ABD30128.1 ctaA ctaB murD lspA ABD30285.1 smc hslU ABD30340.1 polC ABD30356.1 ABD30375.1 odhA arlS aroA aroB aroC ABD30572.1 scpA ABD30695.1 ABD30708.1 gcvPB aroK ABD30722.1 ABD30728.1 dnaJ mtnN alaS tgt ABD30918.1 murC menC menE hemH prsA fumC ABD31147.1 ABD31149.1 ABD…
0.0315883	4	15	5.14133	Helicase	ABD29207.1 mfd addA rho
0.0320638	15	143	2.02238	Translation, and protein export	mfd rpoB secA1 lgt lspA ABD30340.1 alaS secD ABD30817.1 atpD atpG atpA atpH atpF rho
0.0320638	46	632	1.40329	Organonitrogen compound metabolic process	walK ftsH uppP ABD29892.1 lgt aroD murE ABD30128.1 ctaA ctaB murD lspA ABD30285.1 hslU ABD30340.1 ABD30356.1 odhA arlS aroA aroB aroC ABD30695.1 gcvPB aroK ABD30722.1 ABD30728.1 mtnN alaS tgt ABD30918.1 murC menC hemH prsA ABD31149.1 rsbW ABD31335.1 ABD31353.1 ABD31371.1 atpD atpG atpA atpH atpF glmS ABD31735.1
0.0351471	10	79	2.44051	Zinc	walK ftsH secA1 ABD30340.1 aroB fur dnaJ alaS tgt perR
0.0359833	84	1328	1.21952	Metabolic process	ABD29205.1 ABD29207.1 walK mfd ftsH rpoB uppP ABD29892.1 lgt aroD dltA ABD29995.1 ABD30003.1 mnhD1 mnhA1 addA ABD30046.1 murE ABD30107.1 menD menH menB qoxB ABD30128.1 ABD30150.1 ABD30152.1 ABD30153.1 ctaA ctaB murD lspA ABD30285.1 smc hslU ABD30340.1 polC ABD30356.1 ABD30375.1 odhA arlS aroA aroB aroC ABD30572.1 scpA ABD30695.1 ABD30708.1 gcvPB aroK ABD30722.1 ABD30728.1 dnaJ mtnN alaS tgt ABD30…
0.0365867	73	1121	1.25552	Binding	ABD29205.1 ABD29207.1 walK mfd ftsH rpoB ABD29825.1 ABD29826.1 secA1 dltA addA clpB murE ABD30107.1 menD qoxB ABD30128.1 ABD30150.1 ABD30152.1 ABD30153.1 murD smc hslU codY ABD30340.1 polC ABD30354.1 ABD30356.1 ABD30360.1 ABD30375.1 odhA arlS arlR gpsB aroB aroC srrA scpA ABD30695.1 gcvPB aroK ABD30722.1 ABD30728.1 fur ABD30750.1 dnaJ dnaK grpE alaS tgt ABD30828.1 ABD30916.1 murC ABD30923.1 menC …
0.0377586	4	16	4.82	Mixed, incl. caax-box protein maturation, and peptide deformylase activity	ABD30186.1 ABD30708.1 ABD30921.1 ABD30923.1
0.0377586	4	16	4.82	Chromosome segregation	smc ABD30354.1 scpA ABD30923.1
0.0377586	2	3	12.8533	NADH dehydrogenase (ubiquinone) activity	mnhD1 mnhA1
0.0377586	2	3	12.8533	Carbon-oxygen lyase activity, acting on phosphates	aroB aroC
0.0377586	2	3	12.8533	Regulation of secondary metabolic process	fur perR
0.0377586	9	68	2.55176	External encapsulating structure organization	uppP ABD29892.1 murE ABD30121.1 murD ABD30728.1 murC ABD31353.1 ABD31371.1
0.0377586	7	45	2.99911	Negative regulation of cellular process	ABD29892.1 codY ABD30375.1 fur perR rsbW ABD31640.1
0.0377586	2	3	12.8533	NADH dehydrogenase (quinone) activity	mnhD1 mnhA1
0.0377586	2	3	12.8533	Cellular response to organic substance	ABD30375.1 dnaK
0.0377586	9	68	2.55176	Cell wall organization	uppP ABD29892.1 murE ABD30121.1 murD ABD30728.1 murC ABD31353.1 ABD31371.1
0.0377586	2	3	12.8533	Regulation of secondary metabolite biosynthetic process	fur perR
0.0387348	5	25	3.856	Negative regulation of rna biosynthetic process	codY ABD30375.1 fur perR rsbW
0.0387348	5	25	3.856	Negative regulation of nucleic acid-templated transcription	codY ABD30375.1 fur perR rsbW
0.0393592	6	35	3.30514	Mostly uncharacterized, incl. drug transport, and alanine metabolic process	sepA ABD31638.1 ABD31639.1 ABD31640.1 ABD31708.1 ABD31738.1
0.0434781	3	9	6.42667	Amino acid binding	ABD30695.1 gcvPB alaS
0.0434781	3	9	6.42667	Unfolded protein binding	dnaJ dnaK grpE
0.0441058	20	222	1.73694	Regulation of cellular process	walK mfd ABD29826.1 ABD29892.1 codY ABD30375.1 arlS arlR srrA ABD30695.1 fur ABD30916.1 perR vraR ABD31149.1 ABD31174.1 ABD31332.1 rsbW rsbV ABD31640.1
0.0448735	5	26	3.70769	Protein kinase activity	walK ABD29892.1 arlS ABD31149.1 rsbW
0.0448735	15	150	1.928	Cellular component organization	ABD29207.1 mfd uppP ABD29892.1 addA murE ABD30121.1 murD smc ABD30695.1 ABD30728.1 ezrA murC ABD31353.1 ABD31371.1
0.0448735	5	26	3.70769	Negative regulation of rna metabolic process	codY ABD30375.1 fur perR rsbW
0.0448735	14	136	1.98471	Catalytic activity, acting on a protein	walK ftsH ABD29892.1 lgt lspA hslU ABD30340.1 arlS ABD30728.1 prsA ABD31149.1 rsbW ABD31335.1 ABD31735.1
0.0449904	4	17	4.53647	Phosphorelay sensor kinase activity	walK ABD29892.1 arlS ABD31149.1
0.0449904	4	17	4.53647	Signal transduction by protein phosphorylation	walK ABD29892.1 arlS ABD31149.1
0.0449904	4	17	4.53647	Small molecule sensor activity	walK ABD29892.1 arlS ABD31149.1
0.046688	14	137	1.97022	Phosphorylation	walK ABD29892.1 mnhD1 mnhA1 qoxB ABD30150.1 odhA arlS aroK ABD30722.1 ABD31149.1 rsbW ABD31335.1 ABD31431.1
0.0481678	11	97	2.18639	Ligase activity	dltA murE murD alaS murC menE atpD atpG atpA atpH atpF
0.0482047	18	195	1.77969	Protein-containing complex	ABD29207.1 secA1 addA ABD30052.1 ABD30152.1 hslU odhA arlR srrA gcvPB ABD30916.1 menC fumC atpD atpG atpA atpH atpF
0.0505982	5	27	3.57037	Glycerophospholipid metabolism, and glycerol catabolic process	uppP ABD30375.1 ABD30376.1 ABD30947.1 ABD31357.1
0.0532475	4	18	4.28444	Protein histidine kinase activity	walK ABD29892.1 arlS ABD31149.1
0.0532475	7	49	2.75429	Protein binding	mfd scpA dnaJ dnaK grpE ABD30828.1 ABD31149.1
0.0532475	4	18	4.28444	Peptidyl-histidine phosphorylation	walK ABD29892.1 arlS ABD31149.1
0.0532475	4	18	4.28444	Peptidyl-histidine modification	walK ABD29892.1 arlS ABD31149.1
0.0532475	9	73	2.37699	Lyase	aroD menH menB ABD30285.1 aroB aroC menC hemH fumC
0.0534626	15	154	1.87792	Organic substance transport	ABD29825.1 ABD29826.1 secA1 ABD30052.1 ABD30149.1 ABD30150.1 secD ABD30817.1 ABD30871.1 ABD31065.1 ABD31353.1 ABD31431.1 ABD31536.1 ABD31565.1 ABD31675.1
0.0536205	10	86	2.24186	Mixed, incl. abc transporters, and potassium transport	ABD29825.1 ABD29826.1 fur ABD30871.1 ABD31332.1 rsbW rsbV ABD31335.1 mazF ABD31565.1
0.0536205	14	140	1.928	Regulation of transcription, dna-templated	mfd codY ABD30375.1 arlR srrA ABD30695.1 fur ABD30916.1 perR vraR ABD31174.1 ABD31332.1 rsbW rsbV
0.0536205	6	38	3.04421	Negative regulation of macromolecule metabolic process	codY ABD30375.1 fur perR rsbW mazF
0.0542616	3	10	5.784	Transcription, dna-templated	mfd rpoB rho
0.0542616	3	10	5.784	Phosphorelay response regulator activity	walK arlR srrA
0.0556566	5	28	3.44286	Negative regulation of biosynthetic process	codY ABD30375.1 fur perR rsbW
0.0556566	5	28	3.44286	Negative regulation of macromolecule biosynthetic process	codY ABD30375.1 fur perR rsbW
0.0556566	5	28	3.44286	Negative regulation of cellular biosynthetic process	codY ABD30375.1 fur perR rsbW
0.0556566	5	28	3.44286	Negative regulation of nucleobase-containing compound metabolic process	codY ABD30375.1 fur perR rsbW
0.0556566	5	28	3.44286	Negative regulation of cellular macromolecule biosynthetic process	codY ABD30375.1 fur perR rsbW
0.0580958	14	142	1.90085	Regulation of nucleic acid-templated transcription	mfd codY ABD30375.1 arlR srrA ABD30695.1 fur ABD30916.1 perR vraR ABD31174.1 ABD31332.1 rsbW rsbV
0.0580958	14	142	1.90085	Regulation of rna biosynthetic process	mfd codY ABD30375.1 arlR srrA ABD30695.1 fur ABD30916.1 perR vraR ABD31174.1 ABD31332.1 rsbW rsbV
0.0581279	6	39	2.96615	Negative regulation of metabolic process	codY ABD30375.1 fur perR rsbW mazF
0.0581279	6	39	2.96615	Membrane protein complex	ABD30052.1 atpD atpG atpA atpH atpF
0.0606596	4	19	4.05895	Carboxylic acid binding	ABD30695.1 gcvPB ABD30728.1 alaS
0.0606596	4	19	4.05895	Organic acid binding	ABD30695.1 gcvPB ABD30728.1 alaS
0.0606596	14	143	1.88755	Regulation of rna metabolic process	mfd codY ABD30375.1 arlR srrA ABD30695.1 fur ABD30916.1 perR vraR ABD31174.1 ABD31332.1 rsbW rsbV
0.0609508	2	4	9.64	NADH dehydrogenase activity	mnhD1 mnhA1
0.0609508	2	4	9.64	Aerobic electron transport chain	ABD30003.1 ABD30152.1
0.0609508	2	4	9.64	Benzene-containing compound metabolic process	aroD ABD30107.1
0.0609508	2	4	9.64	Chaperone cofactor-dependent protein refolding	dnaJ dnaK
0.0611831	5	29	3.32414	Sporulation resulting in formation of a cellular spore	ABD29205.1 ABD30052.1 ABD30153.1 ABD31026.1 ABD31027.1
0.0611831	5	29	3.32414	Sporulation	ABD29205.1 ABD30052.1 ABD30153.1 ABD31026.1 ABD31027.1
0.0611831	5	29	3.32414	Anatomical structure formation involved in morphogenesis	ABD29205.1 ABD30052.1 ABD30153.1 ABD31026.1 ABD31027.1
0.0637634	21	249	1.62602	Carbohydrate derivative metabolic process	uppP dltA ABD29995.1 murE ABD30128.1 murD ABD30285.1 odhA ABD30722.1 ABD30728.1 mtnN tgt murC ABD31353.1 ABD31371.1 atpD atpG atpA atpH atpF glmS
0.0661934	3	11	5.25818	Phosphate ion transport, and kinase activator activity	ABD29802.1 ABD29803.1 srrA
0.0661934	3	11	5.25818	Mixed, incl. hexose transmembrane transport, and regulation of carbohydrate metabolic process	ABD30149.1 ABD30150.1 ABD30916.1
0.0687133	14	146	1.84877	Cellular response to stimulus	walK mfd ABD29892.1 addA ABD30375.1 arlS arlR srrA dnaK ABD31026.1 ABD31027.1 ABD31062.1 vraR ABD31149.1
0.0687741	5	30	3.21333	Anatomical structure morphogenesis	ABD29205.1 ABD30052.1 ABD30153.1 ABD31026.1 ABD31027.1
0.0687741	5	30	3.21333	Cell differentiation	ABD29205.1 ABD30052.1 ABD30153.1 ABD31026.1 ABD31027.1
0.0687741	5	30	3.21333	Cellular developmental process	ABD29205.1 ABD30052.1 ABD30153.1 ABD31026.1 ABD31027.1
0.0716266	14	147	1.83619	Regulation of nucleobase-containing compound metabolic process	mfd codY ABD30375.1 arlR srrA ABD30695.1 fur ABD30916.1 perR vraR ABD31174.1 ABD31332.1 rsbW rsbV
0.0742683	17	192	1.70708	Cellular component organization or biogenesis	ABD29207.1 mfd uppP ABD29892.1 dltA ABD29995.1 addA murE ABD30121.1 murD smc ABD30695.1 ABD30728.1 ezrA murC ABD31353.1 ABD31371.1
0.0749686	24	301	1.53728	Phosphorus metabolic process	ABD29205.1 walK uppP ABD29892.1 mnhD1 mnhA1 qoxB ABD30150.1 ABD30285.1 odhA arlS aroK ABD30722.1 ABD31149.1 rsbW ABD31335.1 ABD31357.1 ABD31371.1 atpD atpG atpA atpH atpF ABD31431.1
0.0756159	21	254	1.59402	DNA binding	ABD29207.1 mfd rpoB addA smc codY polC ABD30354.1 ABD30360.1 arlR srrA ABD30695.1 fur ABD30916.1 ABD30923.1 perR vraR ABD31174.1 ABD31332.1 mazF ABD31640.1
0.0756159	9	79	2.19646	Cell communication	walK ABD29892.1 arlS arlR srrA ABD31026.1 ABD31027.1 vraR ABD31149.1
0.0757764	6	42	2.75429	Amide transport	ABD29826.1 secA1 ABD30052.1 secD ABD30817.1 ABD31565.1
0.0799276	4	21	3.67238	Phospholipid biosynthetic process, and glycerol catabolic process	uppP ABD30375.1 ABD30376.1 ABD31357.1
0.0799276	4	21	3.67238	Helicase activity	ABD29207.1 mfd addA rho
0.0803848	11	107	1.98206	ATPase activity	ABD29207.1 mfd ftsH ABD29825.1 ABD29826.1 addA hslU dnaK ABD31027.1 ABD31065.1 rho
0.0810945	3	12	4.82	Cellular protein localization, and tat protein transport complex	secA1 secD ABD30817.1
0.0859801	5	32	3.0125	Developmental process	ABD29205.1 ABD30052.1 ABD30153.1 ABD31026.1 ABD31027.1
0.0859801	5	32	3.0125	Anatomical structure development	ABD29205.1 ABD30052.1 ABD30153.1 ABD31026.1 ABD31027.1
0.0876249	2	5	7.712	Lipoteichoic acid metabolic process	dltA ABD29995.1
0.0876249	2	5	7.712	Peptidase complex, and protein stabilization	ftsH hslU
0.0876249	2	5	7.712	Mixed, incl. base-excision repair, dna ligation, and polyprenyltransferase activity	ABD31170.1 ABD31174.1
0.0876249	2	5	7.712	Electron transfer activity, and selenocompound metabolism	ABD31195.1 ABD31196.1
0.0876249	2	5	7.712	Mixed, incl. selenocompound metabolism, and trna-binding	ABD30921.1 ABD30923.1
0.0876249	2	5	7.712	Polysome, and genetic transfer	ABD31026.1 ABD31027.1
0.0876249	2	5	7.712	De novo protein folding	dnaJ dnaK
0.0876249	2	5	7.712	Response to organic substance	ABD30375.1 dnaK
0.0876249	2	5	7.712	Tricarboxylic acid cycle enzyme complex	odhA fumC
0.0876249	16	182	1.69495	Regulation of macromolecule metabolic process	walK mfd codY ABD30375.1 arlR srrA ABD30695.1 fur ABD30916.1 perR vraR ABD31174.1 ABD31332.1 rsbW rsbV mazF
0.0876249	2	5	7.712	Chaperone-mediated protein folding	dnaJ dnaK
0.0876249	2	5	7.712	Electron transport	qoxB ABD30152.1
0.0876249	19	228	1.60667	Metal-binding	ABD29205.1 walK ftsH secA1 menD qoxB ABD30150.1 ABD30152.1 ABD30340.1 aroB aroK fur dnaJ alaS tgt menC hemH perR fni
0.0913417	15	168	1.72143	Regulation of gene expression	mfd codY ABD30375.1 arlR srrA ABD30695.1 fur ABD30916.1 perR vraR ABD31174.1 ABD31332.1 rsbW rsbV mazF
0.095301	3	13	4.44923	Tricarboxylic acid cycle	odhA ABD30870.1 fumC
0.095301	3	13	4.44923	Macromolecule transmembrane transporter activity	secD ABD31065.1 ABD31353.1
0.095301	35	493	1.36876	Small molecule metabolic process	ABD29205.1 aroD dltA ABD29995.1 ABD30046.1 ABD30107.1 menD menB ABD30285.1 ABD30375.1 odhA aroA aroB aroC ABD30572.1 ABD30695.1 ABD30708.1 gcvPB aroK ABD30722.1 mtnN alaS tgt ABD30918.1 menC menE fumC ABD31371.1 atpD atpG atpA atpH atpF glmS mtlD
0.095301	3	13	4.44923	FMN	ABD30285.1 aroC fni
0.0957392	6	45	2.57067	Purine ribonucleotide biosynthetic process	ABD30285.1 atpD atpG atpA atpH atpF
0.0980884	16	185	1.66746	Regulation of metabolic process	walK mfd codY ABD30375.1 arlR srrA ABD30695.1 fur ABD30916.1 perR vraR ABD31174.1 ABD31332.1 rsbW rsbV mazF
0.100901	4	23	3.35304	Transferase activity, transferring alkyl or aryl (other than methyl) groups	ctaB aroA ABD30918.1 ABD31371.1
0.102118	5	34	2.83529	Negative regulation of nitrogen compound metabolic process	codY ABD30375.1 fur perR rsbW
0.102403	15	171	1.69123	Regulation of nitrogen compound metabolic process	walK mfd codY ABD30375.1 arlR srrA ABD30695.1 fur ABD30916.1 perR vraR ABD31174.1 ABD31332.1 rsbW rsbV
0.103962	6	46	2.51478	Purine nucleotide biosynthetic process	ABD30285.1 atpD atpG atpA atpH atpF
0.106597	15	172	1.6814	Regulation of primary metabolic process	walK mfd codY ABD30375.1 arlR srrA ABD30695.1 fur ABD30916.1 perR vraR ABD31174.1 ABD31332.1 rsbW rsbV
0.112621	5	35	2.75429	Peptidyl-amino acid modification	walK ABD29892.1 arlS prsA ABD31149.1
0.112621	5	35	2.75429	Negative regulation of cellular metabolic process	codY ABD30375.1 fur perR rsbW
0.112657	3	14	4.13143	Heme biosynthetic process	ctaA ctaB hemH
0.112657	3	14	4.13143	Electron transfer activity	qoxB ABD30152.1 ABD30153.1
0.112657	6	47	2.46128	Purine-containing compound biosynthetic process	ABD30285.1 atpD atpG atpA atpH atpF
0.112925	4	24	3.21333	protein-DNA complex	ABD29207.1 arlR srrA ABD30916.1
0.116081	11	115	1.84417	ABC transporters, and Quorum sensing	ABD29825.1 ABD29826.1 ABD30052.1 fur ABD30871.1 ABD31332.1 rsbW rsbV ABD31335.1 mazF ABD31565.1
0.118409	2	6	6.42667	Mixed, incl. riboflavin metabolism, and biotin metabolism	ABD30356.1 ABD30360.1
0.118409	15	175	1.65257	Regulation of cellular metabolic process	walK mfd codY ABD30375.1 arlR srrA ABD30695.1 fur ABD30916.1 perR vraR ABD31174.1 ABD31332.1 rsbW rsbV
0.118409	2	6	6.42667	ATP synthesis coupled electron transport	mnhD1 mnhA1
0.118409	2	6	6.42667	Protein transport by the sec complex	secA1 secD
0.118714	13	145	1.72855	Nucleobase-containing compound biosynthetic process	ABD29207.1 rpoB ABD30285.1 polC tgt ABD31332.1 ABD31371.1 atpD atpG atpA atpH atpF rho
0.120032	22	286	1.48308	Phosphate-containing compound metabolic process	walK uppP ABD29892.1 mnhD1 mnhA1 qoxB ABD30150.1 ABD30285.1 odhA arlS aroK ABD30722.1 ABD31149.1 rsbW ABD31335.1 ABD31357.1 atpD atpG atpA atpH atpF ABD31431.1
0.122284	7	61	2.21246	Amino-acid biosynthesis	aroD aroA aroB aroC ABD30695.1 aroK mtnN
0.125856	4	25	3.0848	RNA biosynthetic process	ABD29207.1 rpoB ABD31332.1 rho
0.127428	14	162	1.66617	Regulation of biosynthetic process	mfd codY ABD30375.1 arlR srrA ABD30695.1 fur ABD30916.1 perR vraR ABD31174.1 ABD31332.1 rsbW rsbV
0.127428	14	162	1.66617	Regulation of macromolecule biosynthetic process	mfd codY ABD30375.1 arlR srrA ABD30695.1 fur ABD30916.1 perR vraR ABD31174.1 ABD31332.1 rsbW rsbV
0.127428	14	162	1.66617	Regulation of cellular biosynthetic process	mfd codY ABD30375.1 arlR srrA ABD30695.1 fur ABD30916.1 perR vraR ABD31174.1 ABD31332.1 rsbW rsbV
0.127428	19	240	1.52633	Cellular macromolecule biosynthetic process	ABD29207.1 rpoB uppP lgt dltA ABD29995.1 murE murD smc polC scpA ABD30728.1 dnaJ alaS murC ABD31332.1 ABD31353.1 ABD31371.1 rho
0.127428	14	162	1.66617	Regulation of cellular macromolecule biosynthetic process	mfd codY ABD30375.1 arlR srrA ABD30695.1 fur ABD30916.1 perR vraR ABD31174.1 ABD31332.1 rsbW rsbV
0.128304	6	49	2.36082	Mixed, incl. transmembrane transporter activity, and alanine metabolic process	sepA ABD31638.1 ABD31639.1 ABD31640.1 ABD31708.1 ABD31738.1
0.134569	8	76	2.02947	Proteolysis	ftsH lspA hslU ABD30340.1 ABD30356.1 arlS ABD30728.1 ABD31735.1
0.142644	22	292	1.4526	Transferase	walK rpoB lgt ABD30046.1 menD ABD30150.1 ctaB polC arlS aroA ABD30572.1 aroK ABD30722.1 tgt ABD30870.1 ABD30918.1 ABD31149.1 rsbW ABD31357.1 ABD31371.1 glmS ABD31431.1
0.143007	8	77	2.00312	DNA-binding transcription factor activity	codY arlR srrA ABD30695.1 fur perR ABD31174.1 ABD31332.1
0.146646	2	7	5.50857	Glycerol catabolic process, and response to hexose	ABD30375.1 ABD30376.1
0.146646	2	7	5.50857	Mixed, incl. caax-box protein maturation, and dna alkylation	ABD30186.1 ABD30708.1
0.146646	2	7	5.50857	Fructose and mannose metabolism, and Ascorbate and aldarate metabolism	ABD31431.1 mtlD
0.146646	2	7	5.50857	DNA-binding transcription activator activity	arlR srrA
0.146646	8	78	1.97744	Purine ribonucleotide metabolic process	ABD30285.1 odhA ABD30722.1 atpD atpG atpA atpH atpF
0.146646	2	7	5.50857	Response to heat	clpB dnaJ
0.146646	12	136	1.70118	Pyrophosphatase activity	ABD29207.1 mfd ftsH uppP ABD29825.1 ABD29826.1 addA hslU dnaK ABD31027.1 ABD31065.1 rho
0.146646	3	16	3.615	Acid-amino acid ligase activity	murE murD murC
0.146646	8	78	1.97744	Metal ion transport	ABD29882.1 mnhE1 mnhD1 mnhC1 mnhB1 mnhA1 ABD30071.1 ABD31738.1
0.146646	3	16	3.615	Outer membrane-bounded periplasmic space	ABD29882.1 ABD30052.1 ABD30128.1
0.146646	2	7	5.50857	Thiamine pyrophosphate binding	menD odhA
0.146646	3	16	3.615	Heme metabolic process	ctaA ctaB hemH
0.146646	2	7	5.50857	Intracellular protein transmembrane transport	secA1 secD
0.146646	2	7	5.50857	Serine-type exopeptidase activity	ABD30728.1 ABD31735.1
0.146646	2	7	5.50857	Lipoteichoic acid biosynthetic process	dltA ABD29995.1
0.146646	3	16	3.615	Nucleic acid-templated transcription	rpoB ABD31332.1 rho
0.146646	2	7	5.50857	ATPase complex	addA hslU
0.148915	4	27	2.8563	Mostly uncharacterized, incl. n-acetyltransferase activity, and protein ubiquitination	ABD29204.1 ABD30928.1 ABD31150.1 ABD31414.1
0.150249	5	39	2.47179	Organic hydroxy compound metabolic process	aroD ABD30107.1 ABD30375.1 aroK mtlD
0.157728	19	248	1.4771	Macromolecule biosynthetic process	ABD29207.1 rpoB uppP lgt dltA ABD29995.1 murE murD smc polC scpA ABD30728.1 dnaJ alaS murC ABD31332.1 ABD31353.1 ABD31371.1 rho
0.163524	5	40	2.41	Double-stranded dna binding	addA arlR srrA fur perR
0.163524	5	40	2.41	Peptide transport	ABD29826.1 secA1 ABD30052.1 secD ABD30817.1
0.1636	12	139	1.66446	Hydrolase activity, acting on acid anhydrides	ABD29207.1 mfd ftsH uppP ABD29825.1 ABD29826.1 addA hslU dnaK ABD31027.1 ABD31065.1 rho
0.1636	12	139	1.66446	Hydrolase activity, acting on acid anhydrides, in phosphorus-containing anhydrides	ABD29207.1 mfd ftsH uppP ABD29825.1 ABD29826.1 addA hslU dnaK ABD31027.1 ABD31065.1 rho
0.1636	11	124	1.71032	Nucleoside-triphosphatase activity	ABD29207.1 mfd ftsH ABD29825.1 ABD29826.1 addA hslU dnaK ABD31027.1 ABD31065.1 rho
0.1636	4	28	2.75429	Chromosome organization	ABD29207.1 mfd addA smc
0.164272	3	17	3.40235	Porphyrin-containing compound biosynthetic process	ctaA ctaB hemH
0.164272	3	17	3.40235	Cell envelope	ABD29882.1 ABD30052.1 ABD30128.1
0.166707	13	155	1.61703	Mixed, incl. abc transporters, and quorum sensing	ABD29825.1 ABD29826.1 ABD29882.1 ABD30052.1 fur ABD30871.1 ABD31332.1 rsbW rsbV ABD31335.1 mazF ABD31565.1 ABD31865.1
0.175107	5	41	2.35122	Cell wall biogenesis/degradation	uppP murE murD murC ABD31371.1
0.178049	8	82	1.88098	Purine nucleotide metabolic process	ABD30285.1 odhA ABD30722.1 atpD atpG atpA atpH atpF
0.178049	7	68	1.98471	Cellular protein modification process	walK ABD29892.1 arlS prsA ABD31149.1 rsbW ABD31335.1
0.178049	7	68	1.98471	Anion transport	ABD29803.1 ABD29825.1 ABD29826.1 mnhD1 ABD30871.1 ABD31565.1 ABD31675.1
0.178049	7	68	1.98471	Protein modification process	walK ABD29892.1 arlS prsA ABD31149.1 rsbW ABD31335.1
0.178425	38	578	1.26754	Macromolecule metabolic process	ABD29207.1 walK mfd ftsH rpoB uppP ABD29892.1 lgt dltA ABD29995.1 addA murE ABD30128.1 murD lspA smc hslU ABD30340.1 polC ABD30356.1 arlS scpA ABD30728.1 dnaJ alaS tgt murC prsA ABD31147.1 ABD31149.1 ABD31332.1 rsbW ABD31335.1 mazF ABD31353.1 ABD31371.1 rho ABD31735.1
0.178599	2	8	4.82	Metalloendopeptidase activity	ftsH ABD30340.1
0.178599	2	8	4.82	Protein targeting	secA1 secD
0.178599	2	8	4.82	Response to temperature stimulus	clpB dnaJ
0.178599	2	8	4.82	Thiamine pyrophosphate	menD odhA
0.183731	3	18	3.21333	Mostly uncharacterized, incl. epithelial cell signaling in helicobacter pylori infection, and cyclase activity	ABD29205.1 ABD29892.1 ABD30453.1
0.183731	3	18	3.21333	Phosphate ion transport, and organic phosphonate transmembrane transporter activity	ABD29802.1 ABD29803.1 srrA
0.193335	55	890	1.19146	Nitrogen compound metabolic process	ABD29207.1 walK mfd ftsH rpoB uppP ABD29892.1 lgt aroD addA murE ABD30128.1 ctaA ctaB murD lspA ABD30285.1 hslU ABD30340.1 polC ABD30356.1 odhA arlS aroA aroB aroC ABD30695.1 gcvPB aroK ABD30722.1 ABD30728.1 mtnN alaS tgt ABD30918.1 murC menC hemH prsA ABD31147.1 ABD31149.1 ABD31332.1 rsbW ABD31335.1 mazF ABD31353.1 ABD31371.1 atpD atpG atpA atpH atpF rho glmS ABD31735.1
0.193724	4	30	2.57067	Carbon-oxygen lyase activity	aroD aroB aroC fumC
0.197227	7	70	1.928	Ligase	dltA murE murD ABD30285.1 alaS murC menE
0.197663	9	99	1.75273	Nitrogen compound transport	ABD29825.1 ABD29826.1 secA1 ABD30052.1 secD ABD30817.1 ABD30871.1 ABD31353.1 ABD31565.1
0.198306	5	43	2.24186	Primary active transmembrane transporter activity	ABD29825.1 ABD29826.1 secA1 secD ABD31065.1
0.198306	5	43	2.24186	Sequence-specific dna binding	arlR srrA fur perR ABD31174.1
0.198306	27	392	1.32796	Organonitrogen compound biosynthetic process	uppP lgt aroD murE ctaA ctaB murD ABD30285.1 aroA aroB aroC ABD30695.1 aroK ABD30728.1 mtnN alaS tgt ABD30918.1 murC hemH ABD31353.1 ABD31371.1 atpD atpG atpA atpH atpF

## Sheet: Daptdepleted_path
Enrichment FDR	nGenes	Pathway Genes	Fold Enrichment	Pathway	Genes
0.000177574	23	620	2.55438	Plasma membrane	graS ABD29800.1 ABD29801.1 ABD29892.1 lgt ltaA fmtA lspA ABD30294.1 mprF msrR arlS ebh ebpS ABD30728.1 ABD30871.1 ezrA ABD31150.1 ABD31302.1 ABD31353.1 ABD31435.1 ABD31668.1 ABD31765.1
0.000177574	7	41	11.7561	Cell cycle	smc gpsB scpA ezrA ABD30923.1 ABD31371.1 ABD32032.1
0.000177574	24	686	2.409	Membrane	graS ABD29800.1 ABD29801.1 ABD29892.1 lgt ltaA fmtA lspA ABD30294.1 mprF msrR arlS ebh ebpS ABD30728.1 ABD30871.1 ezrA ABD31150.1 ABD31302.1 ABD31353.1 rho ABD31435.1 ABD31668.1 ABD31765.1
0.000177574	20	481	2.86308	Integral component of membrane	graS ABD29801.1 ABD29892.1 lgt ltaA lspA ABD30294.1 mprF msrR arlS ebh ebpS ABD30728.1 ABD30871.1 ezrA ABD31302.1 ABD31353.1 ABD31435.1 ABD31668.1 ABD31765.1
0.000177574	20	482	2.85714	Intrinsic component of membrane	graS ABD29801.1 ABD29892.1 lgt ltaA lspA ABD30294.1 mprF msrR arlS ebh ebpS ABD30728.1 ABD30871.1 ezrA ABD31302.1 ABD31353.1 ABD31435.1 ABD31668.1 ABD31765.1
0.000177574	7	44	10.9545	Cell division	gpsB scpA ezrA ABD30923.1 ABD31353.1 ABD31371.1 ABD32032.1
0.000177574	23	613	2.58355	Transmembrane	graS ABD29801.1 ABD29892.1 lgt ltaA ABD30146.1 ABD30170.1 lspA ABD30294.1 mprF msrR arlS ebpS ABD30728.1 ABD30871.1 ezrA ABD30971.1 ABD31150.1 ABD31197.1 ABD31302.1 ABD31353.1 ABD31668.1 ABD31765.1
0.000177574	23	611	2.592	Transmembrane helix	graS ABD29801.1 ABD29892.1 lgt ltaA ABD30146.1 ABD30170.1 lspA ABD30294.1 mprF msrR arlS ebpS ABD30728.1 ABD30871.1 ezrA ABD30971.1 ABD31150.1 ABD31197.1 ABD31302.1 ABD31353.1 ABD31668.1 ABD31765.1
0.000270569	6	33	12.5195	Aminoglycan biosynthetic process, and cytokinesis	fmtA ABD30728.1 ezrA alr1 ABD31353.1 ABD31371.1
0.000270569	23	655	2.41788	Cell periphery	graS ABD29800.1 ABD29801.1 ABD29892.1 lgt ltaA fmtA lspA ABD30294.1 mprF msrR arlS ebh ebpS ABD30728.1 ABD30871.1 ezrA ABD31150.1 ABD31302.1 ABD31353.1 ABD31435.1 ABD31668.1 ABD31765.1
0.000354653	6	35	11.8041	Phosphorelay signal transduction system	graR graS ABD29892.1 arlS arlR ABD31302.1
0.000360878	5	21	16.3946	Aminoglycan biosynthetic process	fmtA ABD30728.1 alr1 ABD31353.1 ABD31371.1
0.000360878	6	36	11.4762	Intracellular signal transduction	graR graS ABD29892.1 arlS arlR ABD31302.1
0.000467212	6	38	10.8722	Response to antibiotic	graR graS ABD29801.1 fmtA mprF ABD30728.1
0.00050013	6	39	10.5934	Signal transduction	graR graS ABD29892.1 arlS arlR ABD31302.1
0.00050013	10	136	5.06303	Catalytic activity, acting on a protein	graS ABD29892.1 lgt lspA ABD30294.1 mprF arlS ABD30728.1 ABD31302.1 ABD31765.1
0.000671321	6	42	9.83673	Regulation of cell shape, and cytokinesis	fmtA ABD30728.1 ezrA alr1 ABD31353.1 ABD31371.1
0.000671321	6	42	9.83673	Signaling	graR graS ABD29892.1 arlS arlR ABD31302.1
0.000690472	4	13	21.1868	Mixed, incl. atpase-coupled xenobiotic transmembrane transporter activity, and two-component regulatory system	graR graS ABD29800.1 ABD29801.1
0.000698805	5	26	13.2418	Protein kinase activity	graS ABD29892.1 ABD30294.1 arlS ABD31302.1
0.000809902	5	27	12.7513	Protein phosphorylation	graS ABD29892.1 ABD30294.1 arlS ABD31302.1
0.00125159	17	436	2.6848	Cellular macromolecule metabolic process	graS ABD29892.1 lgt ABD30294.1 smc arlS dinG scpA efp ABD30728.1 ABD30924.1 ABD31302.1 cshA ABD31353.1 ABD31371.1 rho ABD31765.1
0.00169481	4	17	16.2017	Phosphorelay sensor kinase activity	graS ABD29892.1 arlS ABD31302.1
0.00169481	4	17	16.2017	Signal transduction by protein phosphorylation	graS ABD29892.1 arlS ABD31302.1
0.00169481	4	17	16.2017	Small molecule sensor activity	graS ABD29892.1 arlS ABD31302.1
0.00193311	4	18	15.3016	Protein histidine kinase activity	graS ABD29892.1 arlS ABD31302.1
0.00193311	4	18	15.3016	Peptidyl-histidine phosphorylation	graS ABD29892.1 arlS ABD31302.1
0.00193311	4	18	15.3016	Peptidyl-histidine modification	graS ABD29892.1 arlS ABD31302.1
0.00199569	12	244	3.38642	Response to stimulus	graR graS ABD29801.1 ABD29892.1 fmtA mprF arlS arlR dinG ABD30728.1 dnaK ABD31302.1
0.00199569	14	326	2.95706	Biological regulation	graR graS ABD29892.1 ABD30294.1 mprF arlS arlR gpsB efp ABD30728.1 ABD31302.1 ABD31353.1 ABD31371.1 ABD31435.1
0.00271586	4	20	13.7714	Phosphotransferase activity, nitrogenous group as acceptor	graS ABD29892.1 arlS ABD31302.1
0.00365382	9	150	4.13143	Cellular component organization	ABD29892.1 fmtA smc msrR ABD30728.1 ezrA ABD31353.1 ABD31371.1 ABD32032.1
0.00403086	7	90	5.35556	Response to chemical	graR graS ABD29801.1 fmtA mprF ABD30728.1 dnaK
0.00439679	4	23	11.9752	Two-component regulatory system	graR graS arlS arlR
0.00467355	7	93	5.1828	Pathogenesis	graR graS ltaA mprF arlS arlR ebh
0.00470155	12	272	3.03782	Regulation of biological process	graR graS ABD29892.1 ABD30294.1 arlS arlR gpsB efp ABD30728.1 ABD31302.1 ABD31353.1 ABD31371.1
0.00491314	38	1931	1.35503	Cellular anatomical entity	graR graS ABD29800.1 ABD29801.1 ABD29892.1 lgt ltaA fmtA lspA ABD30294.1 smc mprF msrR arlS arlR ebh gpsB dinG ebpS scpA efp ABD30728.1 dnaK ABD30871.1 ezrA ABD30923.1 ABD30924.1 ABD31150.1 ABD31302.1 alr1 cshA ABD31353.1 ABD31371.1 rho ABD31435.1 ABD31668.1 ABD31765.1 ABD32032.1
0.00502689	6	68	6.07563	External encapsulating structure organization	ABD29892.1 fmtA msrR ABD30728.1 ABD31353.1 ABD31371.1
0.00502689	6	68	6.07563	Cell wall organization	ABD29892.1 fmtA msrR ABD30728.1 ABD31353.1 ABD31371.1
0.007269	18	578	2.14434	Macromolecule metabolic process	graS ABD29892.1 lgt lspA ABD30294.1 smc arlS dinG scpA efp ABD30728.1 ABD30924.1 ABD31302.1 cshA ABD31353.1 ABD31371.1 rho ABD31765.1
0.00743407	11	249	3.04188	Cell membrane	graS ABD29801.1 ABD29892.1 lgt fmtA lspA mprF msrR arlS ebpS ezrA
0.00762241	6	75	5.50857	Cell wall organization or biogenesis	ABD29892.1 fmtA msrR ABD30728.1 ABD31353.1 ABD31371.1
0.00883861	3	13	15.8901	Antibiotic resistance	graS fmtA mprF
0.00944785	6	79	5.22966	Cell communication	graR graS ABD29892.1 arlS arlR ABD31302.1
0.00944785	7	109	4.42202	Interspecies interaction between organisms	graR graS ltaA mprF arlS arlR ebh
0.0101023	4	31	8.88479	Phosphorelay signal transduction system, and atpase-coupled xenobiotic transmembrane transporter activity	graR graS ABD29800.1 ABD29801.1
0.0101023	11	262	2.89095	Protein metabolic process	graS ABD29892.1 lgt lspA ABD30294.1 arlS efp ABD30728.1 ABD30924.1 ABD31302.1 ABD31765.1
0.0102917	8	146	3.77299	Cellular response to stimulus	graR graS ABD29892.1 arlS arlR dinG dnaK ABD31302.1
0.0143012	3	16	12.9107	Chromosome segregation	smc scpA ABD30923.1
0.0143012	3	16	12.9107	Cell cycle process	smc ezrA ABD32032.1
0.0143012	9	192	3.22768	Cellular component organization or biogenesis	ABD29892.1 fmtA smc msrR ABD30728.1 ezrA ABD31353.1 ABD31371.1 ABD32032.1
0.0145794	4	35	7.86939	Peptidyl-amino acid modification	graS ABD29892.1 arlS ABD31302.1
0.0157922	12	325	2.54242	ATP binding	graS ABD29800.1 ABD29801.1 ABD30294.1 smc arlS dinG dnaK ABD30923.1 ABD31302.1 cshA rho
0.0166368	12	328	2.51916	Adenyl ribonucleotide binding	graS ABD29800.1 ABD29801.1 ABD30294.1 smc arlS dinG dnaK ABD30923.1 ABD31302.1 cshA rho
0.0166368	10	240	2.86905	Cellular macromolecule biosynthetic process	lgt smc dinG scpA efp ABD30728.1 ABD30924.1 ABD31353.1 ABD31371.1 rho
0.0166898	12	329	2.51151	Adenyl nucleotide binding	graS ABD29800.1 ABD29801.1 ABD30294.1 smc arlS dinG dnaK ABD30923.1 ABD31302.1 cshA rho
0.0178348	2	5	27.5429	Mixed, incl. selenocompound metabolism, and trna-binding	ABD30923.1 ABD30924.1
0.0178348	4	38	7.24812	Regulation of cell shape	gpsB ABD30728.1 ABD31353.1 ABD31371.1
0.0178348	4	38	7.24812	Regulation of cell morphogenesis	gpsB ABD30728.1 ABD31353.1 ABD31371.1
0.0196432	10	248	2.7765	Macromolecule biosynthetic process	lgt smc dinG scpA efp ABD30728.1 ABD30924.1 ABD31353.1 ABD31371.1 rho
0.0207482	4	40	6.88571	Phosphoprotein	graR arlS arlR dnaK
0.0208411	10	251	2.74331	ATP-binding	graS ABD29800.1 smc arlS dinG dnaK ABD30923.1 ABD30924.1 cshA rho
0.0212894	5	68	5.06303	Cellular protein modification process	graS ABD29892.1 ABD30294.1 arlS ABD31302.1
0.0212894	32	1569	1.40435	Cellular process	graR graS ABD29800.1 ABD29801.1 ABD29892.1 lgt ltaA fmtA ABD30294.1 smc msrR arlS arlR gpsB dinG scpA efp ABD30728.1 dnaK ABD30871.1 ezrA ABD30923.1 ABD30924.1 ABD31302.1 alr1 cshA ABD31353.1 ABD31371.1 rho ABD31668.1 ABD31765.1 ABD32032.1
0.0212894	4	41	6.71777	Regulation of anatomical structure morphogenesis	gpsB ABD30728.1 ABD31353.1 ABD31371.1
0.0212894	5	68	5.06303	Protein modification process	graS ABD29892.1 ABD30294.1 arlS ABD31302.1
0.0212894	21	831	1.74007	Organic cyclic compound binding	graR graS ABD29800.1 ABD29801.1 ABD30294.1 smc arlS arlR ebh gpsB dinG efp ABD30728.1 dnaK ABD30923.1 ABD30924.1 ABD31302.1 alr1 cshA rho ABD32032.1
0.0212894	21	831	1.74007	Heterocyclic compound binding	graR graS ABD29800.1 ABD29801.1 ABD30294.1 smc arlS arlR ebh gpsB dinG efp ABD30728.1 dnaK ABD30923.1 ABD30924.1 ABD31302.1 alr1 cshA rho ABD32032.1
0.0228246	2	6	22.9524	Mixed, incl. cyclase activity, and regulation of locomotion	ABD29892.1 ABD31435.1
0.0235636	3	21	9.83673	Helicase activity	dinG cshA rho
0.0235636	4	43	6.40532	Regulation of developmental process	gpsB ABD30728.1 ABD31353.1 ABD31371.1
0.0246628	14	453	2.12804	Anion binding	graS ABD29800.1 ABD29801.1 ABD30294.1 smc arlS dinG ABD30728.1 dnaK ABD30923.1 ABD31302.1 alr1 cshA rho
0.0267717	12	358	2.30806	Purine ribonucleoside triphosphate binding	graS ABD29800.1 ABD29801.1 ABD30294.1 smc arlS dinG dnaK ABD30923.1 ABD31302.1 cshA rho
0.027979	6	107	3.86115	ATPase activity	ABD29800.1 ABD29801.1 dinG dnaK cshA rho
0.027979	12	361	2.28888	Purine ribonucleotide binding	graS ABD29800.1 ABD29801.1 ABD30294.1 smc arlS dinG dnaK ABD30923.1 ABD31302.1 cshA rho
0.0282722	12	362	2.28256	Purine nucleotide binding	graS ABD29800.1 ABD29801.1 ABD30294.1 smc arlS dinG dnaK ABD30923.1 ABD31302.1 cshA rho
0.0318949	5	77	4.47124	Mixed, incl. phosphorelay signal transduction system, and abc transporters	graR graS ABD29800.1 ABD29801.1 ABD31668.1
0.0338722	4	49	5.62099	Mixed, incl. phosphorelay signal transduction system, and phosphate ion transport	graR graS ABD29800.1 ABD29801.1
0.0338722	12	372	2.2212	Ribonucleotide binding	graS ABD29800.1 ABD29801.1 ABD30294.1 smc arlS dinG dnaK ABD30923.1 ABD31302.1 cshA rho
0.0338722	8	190	2.89925	Cellular protein metabolic process	graS ABD29892.1 ABD30294.1 arlS efp ABD30924.1 ABD31302.1 ABD31765.1
0.0344779	3	25	8.26286	Mixed, incl. caax-box protein maturation, and response to extracellular stimulus	gpsB ABD30923.1 ABD30924.1
0.0388926	14	482	2	Hydrolase activity	ABD29800.1 ABD29801.1 fmtA lspA arlS ebh gpsB dinG ebpS ABD30728.1 dnaK cshA rho ABD31765.1
0.0408897	5	83	4.14802	Phosphotransferase activity, alcohol group as acceptor	graS ABD29892.1 ABD30294.1 arlS ABD31302.1
0.0439469	2	9	15.3016	Division septum assembly	ezrA ABD32032.1
0.0439469	12	387	2.13511	Carbohydrate derivative binding	graS ABD29800.1 ABD29801.1 ABD30294.1 smc arlS dinG dnaK ABD30923.1 ABD31302.1 cshA rho
0.0503638	6	124	3.3318	Nucleoside-triphosphatase activity	ABD29800.1 ABD29801.1 dinG dnaK cshA rho
0.0521563	2	10	13.7714	Cytokinetic process	ezrA ABD32032.1
0.0521563	2	10	13.7714	Cell septum assembly	ezrA ABD32032.1
0.0521563	10	299	2.30291	Nucleotide-binding	graS ABD29800.1 smc arlS dinG dnaK ABD30923.1 ABD30924.1 cshA rho
0.0530889	12	399	2.07089	Nucleic acid binding	graR smc arlR ebh gpsB dinG efp ABD30923.1 ABD30924.1 cshA rho ABD32032.1
0.0534428	6	127	3.25309	RNA binding	ebh gpsB efp ABD30924.1 cshA rho
0.0566147	7	169	2.85207	Transferase activity, transferring phosphorus-containing groups	graS ABD29892.1 ABD30294.1 msrR arlS dinG ABD31302.1
0.0572844	14	510	1.8902	Small molecule binding	graS ABD29800.1 ABD29801.1 ABD30294.1 smc arlS dinG ABD30728.1 dnaK ABD30923.1 ABD31302.1 alr1 cshA rho
0.064028	3	33	6.25974	Glycosaminoglycan biosynthetic process	ABD30728.1 ABD31353.1 ABD31371.1
0.064028	3	33	6.25974	Peptidoglycan biosynthetic process	ABD30728.1 ABD31353.1 ABD31371.1
0.068419	2	12	11.4762	Peptidoglycan synthesis	ABD31353.1 ABD31371.1
0.0686147	6	136	3.03782	Pyrophosphatase activity	ABD29800.1 ABD29801.1 dinG dnaK cshA rho
0.0744322	6	139	2.97225	Hydrolase activity, acting on acid anhydrides	ABD29800.1 ABD29801.1 dinG dnaK cshA rho
0.0744322	6	139	2.97225	Hydrolase activity, acting on acid anhydrides, in phosphorus-containing anhydrides	ABD29800.1 ABD29801.1 dinG dnaK cshA rho
0.0763044	2	13	10.5934	Mixed, incl. chromosome segregation, and glucosamine-6-phosphate deaminase activity	ABD30146.1 ABD30971.1
0.0763044	2	13	10.5934	Molecular transducer activity	arlS arlR
0.0776868	5	102	3.37535	Regulation of biological quality	mprF gpsB ABD30728.1 ABD31353.1 ABD31371.1
0.0784295	4	67	4.11087	Virulence	graS mprF arlS arlR
0.0808547	6	143	2.88911	Mixed, incl. domain, and transferase activity, transferring acyl groups	ltaA ABD30146.1 ABD30170.1 ABD30971.1 ABD31150.1 ABD31302.1
0.0816523	5	104	3.31044	Mixed, incl. transferase activity, transferring acyl groups, and signal	ltaA ABD30146.1 ABD30170.1 ABD30971.1 ABD31150.1
0.0841992	2	14	9.83673	Cytokinesis	ezrA ABD32032.1
0.0930484	3	40	5.16429	Peptidoglycan metabolic process	ABD30728.1 ABD31353.1 ABD31371.1
0.0930484	5	108	3.18783	Kinase activity	graS ABD29892.1 ABD30294.1 arlS ABD31302.1
0.0930484	3	40	5.16429	Glycosaminoglycan metabolic process	ABD30728.1 ABD31353.1 ABD31371.1
0.0930484	2	15	9.18095	Helicase	cshA rho
0.0983897	5	111	3.10167	Mostly uncharacterized, incl. transferase activity, transferring acyl groups, and signal	ltaA ABD30146.1 ABD30170.1 ABD30971.1 ABD31150.1
0.0983897	3	41	5.03833	Aminoglycan metabolic process	ABD30728.1 ABD31353.1 ABD31371.1
0.100771	2	16	8.60714	Mixed, incl. caax-box protein maturation, and peptide deformylase activity	ABD30923.1 ABD30924.1
0.100771	2	16	8.60714	Activator, and Two-component regulatory system	arlS arlR
0.102015	4	75	3.67238	Integral component of plasma membrane	lgt arlS ABD30728.1 ABD31353.1
0.102942	12	451	1.83212	Nucleotide binding	graS ABD29800.1 ABD29801.1 ABD30294.1 smc arlS dinG dnaK ABD30923.1 ABD31302.1 cshA rho
0.102942	12	451	1.83212	Nucleoside phosphate binding	graS ABD29800.1 ABD29801.1 ABD30294.1 smc arlS dinG dnaK ABD30923.1 ABD31302.1 cshA rho
0.103967	4	76	3.62406	Proteolysis	lspA arlS ABD30728.1 ABD31765.1
0.107652	4	77	3.57699	Intrinsic component of plasma membrane	lgt arlS ABD30728.1 ABD31353.1
0.107735	2	17	8.10084	Mixed, incl. cellular protein localization, and tat protein transport complex	lgt lspA
0.116026	3	45	4.59048	DNA replication	smc dinG scpA
0.117217	2	18	7.65079	Mostly uncharacterized, incl. chromosome segregation, and glucosamine-6-phosphate deaminase activity	ABD30146.1 ABD30971.1
0.117217	2	18	7.65079	Mostly uncharacterized, incl. epithelial cell signaling in helicobacter pylori infection, and cyclase activity	ABD29892.1 ABD31435.1
0.117217	4	80	3.44286	Peptidase activity	lspA arlS ABD30728.1 ABD31765.1
0.127893	2	19	7.24812	Endoribonuclease activity	ebh gpsB
0.134469	11	418	1.81203	Transferase activity	graS ABD29892.1 lgt ABD30294.1 mprF msrR arlS dinG ABD31302.1 ABD31353.1 ABD31371.1
0.137485	5	125	2.75429	Mixed, incl. transferase activity, transferring acyl groups, and domain	ltaA ABD30146.1 ABD30170.1 ABD30971.1 ABD31150.1
0.148775	4	87	3.16585	DNA metabolic process, and chromosome segregation	dinG scpA cshA ABD32032.1
0.149619	2	21	6.55782	Cell shape	gpsB ABD31371.1
0.151191	5	129	2.66888	Macromolecule modification	graS ABD29892.1 ABD30294.1 arlS ABD31302.1
0.154848	7	222	2.17117	Regulation of cellular process	graR graS ABD29892.1 arlS arlR efp ABD31302.1
0.158069	2	22	6.25974	Mostly uncharacterized, incl. protein ubiquitination, and growth of symbiont in host	ABD30170.1 ABD31150.1
0.158069	2	22	6.25974	Ribonuclease activity	ebh gpsB
0.158069	1	3	22.9524	Alanine biosynthetic process	alr1
0.158069	1	3	22.9524	Pyruvate family amino acid biosynthetic process	alr1
0.158069	1	3	22.9524	Histidine phosphotransfer kinase activity	arlS
0.158069	1	3	22.9524	Magnesium ion transmembrane transporter activity	ABD31668.1
0.158069	1	3	22.9524	Magnesium ion transport	ABD31668.1
0.158069	1	3	22.9524	Regulation of localization	ABD29892.1
0.158069	1	3	22.9524	Biofilm formation	ABD29892.1
0.158069	1	3	22.9524	Cellular response to organic substance	dnaK
0.158069	4	91	3.02669	Catalytic activity, acting on rna	mprF ebh gpsB cshA
0.158069	1	3	22.9524	Magnesium ion transmembrane transport	ABD31668.1
0.158069	4	92	2.99379	Transcription regulation	graR msrR arlR rho
0.158877	3	55	3.75584	Cell wall macromolecule metabolic process	ABD30728.1 ABD31353.1 ABD31371.1
0.158877	3	55	3.75584	Cell wall macromolecule biosynthetic process	ABD30728.1 ABD31353.1 ABD31371.1
0.158877	3	55	3.75584	Cellular component macromolecule biosynthetic process	ABD30728.1 ABD31353.1 ABD31371.1
0.158877	5	135	2.55026	DNA-binding	graR smc arlR ABD30923.1 ABD32032.1
0.163317	2	24	5.7381	Mostly uncharacterized, incl. chromosome segregation, and 3,5-cyclic-amp phosphodiesterase activity	ABD30146.1 ABD30971.1
0.163317	3	56	3.68878	Peptidoglycan-based cell wall biogenesis	ABD30728.1 ABD31353.1 ABD31371.1
0.163317	5	137	2.51303	Phosphorylation	graS ABD29892.1 ABD30294.1 arlS ABD31302.1
0.16534	5	138	2.49482	Cellular component biogenesis	ABD30728.1 ezrA ABD31353.1 ABD31371.1 ABD32032.1
0.16825	3	57	3.62406	Cell wall biogenesis	ABD30728.1 ABD31353.1 ABD31371.1
0.170301	22	1121	1.35134	Binding	graR graS ABD29800.1 ABD29801.1 ABD30294.1 smc arlS arlR ebh gpsB dinG scpA efp ABD30728.1 dnaK ABD30923.1 ABD30924.1 ABD31302.1 alr1 cshA rho ABD32032.1
0.177947	4	98	2.8105	Transcription	graR msrR arlR rho
0.181448	2	26	5.2967	Mixed, incl. activator, and two-component regulatory system	arlS arlR
0.181448	1	4	17.2143	Protein serine/threonine kinase activity	ABD30294.1
0.181448	1	4	17.2143	DNA packaging	smc
0.181448	1	4	17.2143	D-amino acid metabolic process	alr1
0.181448	1	4	17.2143	Protein autophosphorylation	arlS
0.181448	1	4	17.2143	De novo posttranslational protein folding	dnaK
0.181448	1	4	17.2143	Chaperone cofactor-dependent protein refolding	dnaK
0.181448	14	632	1.52532	Organonitrogen compound metabolic process	graS ABD29892.1 lgt lspA ABD30294.1 arlS efp ABD30728.1 ABD30924.1 ABD31302.1 alr1 ABD31353.1 ABD31371.1 ABD31765.1
0.181448	1	4	17.2143	Chromosome partition	scpA
0.181448	1	4	17.2143	Elongation factor	efp
0.181448	1	4	17.2143	Transcription termination	rho
0.182375	2	27	5.10053	Mostly uncharacterized, incl. n-acetyltransferase activity, and protein ubiquitination	ABD30170.1 ABD31150.1
0.18472	6	194	2.1296	Coiled coil	smc gpsB ezrA ABD30923.1 ABD30971.1 ABD32032.1
0.19193	1	5	13.7714	Mixed, incl. charged-trna amino acid modification, and protein serine/threonine phosphatase activity	ABD30294.1
0.19193	1	5	13.7714	Mixed, incl. dna integration, and regulation of dna replication	ABD32032.1
0.19193	1	5	13.7714	Septation	ezrA
0.19193	1	5	13.7714	Mixed, incl. chromosome segregation, and bacterial secretion system	ABD30971.1
0.19193	1	5	13.7714	Mixed, incl. glucosamine-6-phosphate deaminase activity, and tpr repeat	ABD30146.1
0.19193	1	5	13.7714	Quorum sensing, and phosphorelay signal transduction system	ABD31302.1
0.19193	3	63	3.27891	Mostly uncharacterized, incl. caax-box protein maturation, and sporulation	gpsB ABD30923.1 ABD30924.1
0.19193	1	5	13.7714	Cobalt ion transmembrane transporter activity, and beta-lactam resistance	ABD31668.1
0.19193	1	5	13.7714	Mixed, incl. atpase activity	ABD31197.1
0.19193	1	5	13.7714	Phosphatidylglycerol metabolic process, and lipid homeostasis	mprF
0.19193	1	5	13.7714	Translation elongation factor activity	efp
0.19193	1	5	13.7714	Carboxypeptidase activity	ABD30728.1
0.19193	1	5	13.7714	Serine-type carboxypeptidase activity	ABD30728.1
0.19193	1	5	13.7714	DNA-templated transcription, termination	rho
0.19193	1	5	13.7714	De novo protein folding	dnaK
0.19193	1	5	13.7714	Alanine metabolic process	alr1
0.19193	1	5	13.7714	ATPase-coupled xenobiotic transmembrane transporter activity	ABD29801.1
0.19193	1	5	13.7714	Peptidoglycan glycosyltransferase activity	ABD31353.1
0.19193	1	5	13.7714	Pyruvate family amino acid metabolic process	alr1
0.19193	1	5	13.7714	Response to organic substance	dnaK
0.19193	1	5	13.7714	Racemase and epimerase activity, acting on amino acids and derivatives	alr1
0.19193	1	5	13.7714	Racemase activity, acting on amino acids and derivatives	alr1
0.19193	1	5	13.7714	Protein refolding	dnaK
0.19193	1	5	13.7714	Positive regulation of catalytic activity	ABD31435.1
0.19193	1	5	13.7714	Positive regulation of molecular function	ABD31435.1
0.19193	1	5	13.7714	Amino-acid racemase activity	alr1
0.19193	1	5	13.7714	Chaperone-mediated protein folding	dnaK
0.197793	2	31	4.4424	Serine-type peptidase activity	arlS ABD30728.1
0.197793	2	31	4.4424	Serine hydrolase activity	arlS ABD30728.1
0.199502	3	68	3.03782	DNA metabolic process, and nucleoid	dinG cshA ABD32032.1

## Sheet: matchedlocustags
USA300	NCTC8325_equivalent
USA300HOU_RS11160	SAOUHSC_02301
USA300HOU_RS07220	SAOUHSC_01420
USA300HOU_RS11145	SAOUHSC_02298
USA300HOU_RS08715	SAOUHSC_01747
USA300HOU_RS08190	SAOUHSC_01630
USA300HOU_RS12720	SAOUHSC_02629
USA300HOU_RS10355	SAOUHSC_02125
USA300HOU_RS12725	SAOUHSC_02630
USA300HOU_RS07215	SAOUHSC_01419
USA300HOU_RS12710	SAOUHSC_02627
USA300HOU_RS10220	SAOUHSC_02098
USA300HOU_RS05400	SAOUHSC_01029
USA300HOU_RS12730	SAOUHSC_02631
USA300HOU_RS13210	SAOUHSC_02731
USA300HOU_RS11175	SAOUHSC_02304
USA300HOU_RS08150	SAOUHSC_01622
USA300HOU_RS11170	SAOUHSC_02303
USA300HOU_RS11150	SAOUHSC_02299
USA300HOU_RS05395	SAOUHSC_01028
USA300HOU_RS08125	SAOUHSC_01617
USA300HOU_RS04120	SAOUHSC_00782
USA300HOU_RS10095	SAOUHSC_01997
USA300HOU_RS09110	SAOUHSC_01827
USA300HOU_RS07395	SAOUHSC_01462
USA300HOU_RS09275	SAOUHSC_01863
USA300HOU_RS09215	SAOUHSC_01850
USA300HOU_RS11640	SAOUHSC_02402
USA300HOU_RS04690	SAOUHSC_00883
USA300HOU_RS12065	SAOUHSC_02489
USA300HOU_RS11740	SAOUHSC_02419
USA300HOU_RS06010	SAOUHSC_01162
USA300HOU_RS05290	SAOUHSC_01005
USA300HOU_RS03590	SAOUHSC_00670
USA300HOU_RS02620	SAOUHSC_00486
USA300HOU_RS09815	SAOUHSC_01967
USA300HOU_RS00070	SAOUHSC_00015
USA300HOU_RS08430	SAOUHSC_01684
USA300HOU_RS02815	SAOUHSC_00516
USA300HOU_RS08295	SAOUHSC_01655
USA300HOU_RS11155	SAOUHSC_02300
USA300HOU_RS09810	SAOUHSC_01966
USA300HOU_RS09460	SAOUHSC_01902
USA300HOU_RS08710	SAOUHSC_01746
USA300HOU_RS13195	SAOUHSC_02727
USA300HOU_RS10230	SAOUHSC_02100
USA300HOU_RS05585	SAOUHSC_01069
USA300HOU_RS05185	SAOUHSC_00982
USA300HOU_RS11250	SAOUHSC_02319
USA300HOU_RS06540	SAOUHSC_01275
USA300HOU_RS06845
USA300HOU_RS12165
USA300HOU_RS10460	SAOUHSC_02147
USA300HOU_RS04710	SAOUHSC_00887
USA300HOU_RS05265	SAOUHSC_00999
USA300HOU_RS09225	SAOUHSC_01852
USA300HOU_RS02580	SAOUHSC_00477
USA300HOU_RS08285	SAOUHSC_01652
USA300HOU_RS07490	SAOUHSC_01481
USA300HOU_RS08425	SAOUHSC_01683
USA300HOU_RS03705	SAOUHSC_00693
USA300HOU_RS11450	SAOUHSC_02362
USA300HOU_RS04715	SAOUHSC_00888
USA300HOU_RS11255	SAOUHSC_02320
USA300HOU_RS12185
USA300HOU_RS02545
USA300HOU_RS11340	SAOUHSC_02337
USA300HOU_RS08420	SAOUHSC_01682
USA300HOU_RS04625	SAOUHSC_00870
USA300HOU_RS10225	SAOUHSC_02099
USA300HOU_RS11015
USA300HOU_RS03700	SAOUHSC_00692
USA300HOU_RS10465	SAOUHSC_02148
USA300HOU_RS11380	SAOUHSC_02347
USA300HOU_RS03985	SAOUHSC_00749
USA300HOU_RS08600	SAOUHSC_01719
USA300HOU_RS04700	SAOUHSC_00885
USA300HOU_RS04705	SAOUHSC_00886
USA300HOU_RS12895	SAOUHSC_02667
USA300HOU_RS05190	SAOUHSC_00983
USA300HOU_RS08760	SAOUHSC_01757
USA300HOU_RS03585	SAOUHSC_00669
USA300HOU_RS06315	SAOUHSC_01228
USA300HOU_RS08210	SAOUHSC_01635
USA300HOU_RS04665	SAOUHSC_00878
USA300HOU_RS10140	SAOUHSC_02006
USA300HOU_RS05410	SAOUHSC_01031
USA300HOU_RS06535	SAOUHSC_01274
USA300HOU_RS07495	SAOUHSC_01482
USA300HOU_RS05005	SAOUHSC_00946
USA300HOU_RS05975	SAOUHSC_01154
USA300HOU_RS07470	SAOUHSC_01477
USA300HOU_RS05200	SAOUHSC_00985
USA300HOU_RS08835	SAOUHSC_01772
USA300HOU_RS11360	SAOUHSC_02341
USA300HOU_RS05580
USA300HOU_RS09490	SAOUHSC_01908
USA300HOU_RS07520	SAOUHSC_01487
USA300HOU_RS03695	SAOUHSC_00691
USA300HOU_RS13850	SAOUHSC_02866
USA300HOU_RS07500	SAOUHSC_01483
USA300HOU_RS09525	SAOUHSC_01915
USA300HOU_RS11355	SAOUHSC_02340
USA300HOU_RS05255	SAOUHSC_00997
USA300HOU_RS12210	SAOUHSC_02520
USA300HOU_RS04720	SAOUHSC_00889
USA300HOU_RS05575	SAOUHSC_01067
USA300HOU_RS06460	SAOUHSC_01259
USA300HOU_RS01940	SAOUHSC_00349
USA300HOU_RS08260	SAOUHSC_01646
USA300HOU_RS08770	SAOUHSC_01759
USA300HOU_RS05565	SAOUHSC_01065
USA300HOU_RS12355	SAOUHSC_02552
USA300HOU_RS08765	SAOUHSC_01758
USA300HOU_RS09370	SAOUHSC_01882
USA300HOU_RS11370	SAOUHSC_02345
USA300HOU_RS11645	SAOUHSC_02403
USA300HOU_RS11165
USA300HOU_RS09520	SAOUHSC_01914
USA300HOU_RS04210	SAOUHSC_00800
USA300HOU_RS05550	SAOUHSC_01062
USA300HOU_RS03435	SAOUHSC_00638
USA300HOU_RS04035	SAOUHSC_00760
USA300HOU_RS12795	SAOUHSC_02646
USA300HOU_RS12070	SAOUHSC_02490
USA300HOU_RS08625	SAOUHSC_01724
USA300HOU_RS07980	SAOUHSC_01586
USA300HOU_RS12085	SAOUHSC_02493
USA300HOU_RS04070	SAOUHSC_00769
USA300HOU_RS11590	SAOUHSC_02390
USA300HOU_RS08390	SAOUHSC_01676
USA300HOU_RS13055	SAOUHSC_02700
USA300HOU_RS02860	SAOUHSC_00526
USA300HOU_RS08990	SAOUHSC_01803
USA300HOU_RS12690	SAOUHSC_02623
USA300HOU_RS12845	SAOUHSC_02656
USA300HOU_RS11290	SAOUHSC_02327
USA300HOU_RS08985	SAOUHSC_01802
USA300HOU_RS10240	SAOUHSC_02102
USA300HOU_RS11385	SAOUHSC_02349
USA300HOU_RS09895	SAOUHSC_01984
USA300HOU_RS09790	SAOUHSC_01961
USA300HOU_RS11390	SAOUHSC_02350
USA300HOU_RS00065	SAOUHSC_00014
USA300HOU_RS08400	SAOUHSC_01678
USA300HOU_RS02040	SAOUHSC_00369
USA300HOU_RS08325	SAOUHSC_01661
USA300HOU_RS11035	SAOUHSC_02277
USA300HOU_RS09835	SAOUHSC_01972
USA300HOU_RS08520	SAOUHSC_01702
USA300HOU_RS11365	SAOUHSC_02343
USA300HOU_RS12010	SAOUHSC_02477
USA300HOU_RS10130	SAOUHSC_02004
USA300HOU_RS05415	SAOUHSC_01032
USA300HOU_RS05980	SAOUHSC_01155
USA300HOU_RS10335	SAOUHSC_02121
USA300HOU_RS09890	SAOUHSC_01983
USA300HOU_RS04750	SAOUHSC_00895
USA300HOU_RS02910	SAOUHSC_00536
USA300HOU_RS08730	SAOUHSC_01750
USA300HOU_RS04615	SAOUHSC_00868
USA300HOU_RS09530	SAOUHSC_01916
USA300HOU_RS11560	SAOUHSC_02383
USA300HOU_RS04355	SAOUHSC_00832
USA300HOU_RS06360	SAOUHSC_01239
USA300HOU_RS02610	SAOUHSC_00484
USA300HOU_RS04195	SAOUHSC_00797
USA300HOU_RS11730	SAOUHSC_02417
USA300HOU_RS04735
USA300HOU_RS12175
USA300HOU_RS06570	SAOUHSC_01282
USA300HOU_RS05275	SAOUHSC_01001
USA300HOU_RS07995	SAOUHSC_01589
USA300HOU_RS04080	SAOUHSC_00771
USA300HOU_RS07930
USA300HOU_RS08385	SAOUHSC_01675
USA300HOU_RS10215	SAOUHSC_02097
USA300HOU_RS03445	SAOUHSC_00640
USA300HOU_RS05920	SAOUHSC_01142
USA300HOU_RS02275	SAOUHSC_00412
USA300HOU_RS04525	SAOUHSC_00849
USA300HOU_RS12640	SAOUHSC_02612
USA300HOU_RS11375	SAOUHSC_02346
USA300HOU_RS10810
USA300HOU_RS04875	SAOUHSC_00920
USA300HOU_RS05045	SAOUHSC_00954
USA300HOU_RS12150
USA300HOU_RS12095	SAOUHSC_02495
USA300HOU_RS00045	SAOUHSC_00009
USA300HOU_RS08745	SAOUHSC_01753
USA300HOU_RS09335	SAOUHSC_01875
USA300HOU_RS04630	SAOUHSC_00871
USA300HOU_RS11270	SAOUHSC_02323
USA300HOU_RS11105
USA300HOU_RS05195	SAOUHSC_00984
USA300HOU_RS06920	SAOUHSC_01358
USA300HOU_RS08300	SAOUHSC_01656
USA300HOU_RS04695	SAOUHSC_00884
USA300HOU_RS06310	SAOUHSC_01226
USA300HOU_RS08305	SAOUHSC_01657
USA300HOU_RS10150	SAOUHSC_02008
USA300HOU_RS11625	SAOUHSC_02399
USA300HOU_RS11585	SAOUHSC_02389
USA300HOU_RS04835	SAOUHSC_00912
USA300HOU_RS09910	SAOUHSC_01987
USA300HOU_RS07210	SAOUHSC_01418
USA300HOU_RS09380	SAOUHSC_01884
USA300HOU_RS06300	SAOUHSC_01224
USA300HOU_RS07990
USA300HOU_RS02540
USA300HOU_RS03760	SAOUHSC_00704
USA300HOU_RS06440	SAOUHSC_01255
USA300HOU_RS10120
USA300HOU_RS06445	SAOUHSC_01256
USA300HOU_RS08720	SAOUHSC_01748
USA300HOU_RS02465
USA300HOU_RS10385	SAOUHSC_02132
USA300HOU_RS12060	SAOUHSC_02488
USA300HOU_RS03795	SAOUHSC_00711
USA300HOU_RS09245	SAOUHSC_01856
USA300HOU_RS10930	SAOUHSC_02255
USA300HOU_RS10155	SAOUHSC_02009
USA300HOU_RS05270	SAOUHSC_01000
USA300HOU_RS06230
USA300HOU_RS05705	SAOUHSC_01096
USA300HOU_RS06410	SAOUHSC_01249
USA300HOU_RS08515	SAOUHSC_01701
USA300HOU_RS09905	SAOUHSC_01986
USA300HOU_RS07435	SAOUHSC_01470
USA300HOU_RS08265	SAOUHSC_01647
USA300HOU_RS08840	SAOUHSC_01773
USA300HOU_RS08195	SAOUHSC_01632
USA300HOU_RS04200	SAOUHSC_00798
USA300HOU_RS06385	SAOUHSC_01244
USA300HOU_RS03420	SAOUHSC_00634
USA300HOU_RS08050	SAOUHSC_01600
USA300HOU_RS11465	SAOUHSC_02365
USA300HOU_RS00080	SAOUHSC_00018
USA300HOU_RS09855	SAOUHSC_01976
USA300HOU_RS08040	SAOUHSC_01598
USA300HOU_RS03275	SAOUHSC_00620
USA300HOU_RS02875
USA300HOU_RS05280	SAOUHSC_01002
USA300HOU_RS08935	SAOUHSC_01793
USA300HOU_RS11655	SAOUHSC_02405
USA300HOU_RS08330	SAOUHSC_01662
USA300HOU_RS12045	SAOUHSC_02485
USA300HOU_RS11580	SAOUHSC_02388
USA300HOU_RS10730	SAOUHSC_02207
USA300HOU_RS08735	SAOUHSC_01751
USA300HOU_RS07245	SAOUHSC_01424
USA300HOU_RS05570	SAOUHSC_01066
USA300HOU_RS08180	SAOUHSC_01628
USA300HOU_RS06350	SAOUHSC_01237
USA300HOU_RS10785
USA300HOU_RS04040	SAOUHSC_00762
USA300HOU_RS10755
USA300HOU_RS11880	SAOUHSC_02452
USA300HOU_RS14150	SAOUHSC_02931
USA300HOU_RS03470	SAOUHSC_00645
USA300HOU_RS10160	SAOUHSC_02010
USA300HOU_RS04905	SAOUHSC_00926
USA300HOU_RS08435	SAOUHSC_01685
USA300HOU_RS11770	SAOUHSC_02426
USA300HOU_RS03085	SAOUHSC_00577
USA300HOU_RS04880	SAOUHSC_00921
USA300HOU_RS09010	SAOUHSC_01807
USA300HOU_RS06365	SAOUHSC_01240
USA300HOU_RS11445	SAOUHSC_02361
USA300HOU_RS04345	SAOUHSC_00830
USA300HOU_RS07335	SAOUHSC_01443
USA300HOU_RS13090
USA300HOU_RS01320	SAOUHSC_00223
USA300HOU_RS06430	SAOUHSC_01253
USA300HOU_RS09290	SAOUHSC_01866
USA300HOU_RS09570	SAOUHSC_01924
USA300HOU_RS10935	SAOUHSC_02256
USA300HOU_RS08200	SAOUHSC_01633
USA300HOU_RS08845	SAOUHSC_01774
USA300HOU_RS02865	SAOUHSC_00527
USA300HOU_RS06165	SAOUHSC_01194
USA300HOU_RS07535	SAOUHSC_01490
USA300HOU_RS09900	SAOUHSC_01985
USA300HOU_RS07605	SAOUHSC_01504
USA300HOU_RS09785	SAOUHSC_01960
USA300HOU_RS12215	SAOUHSC_02521
USA300HOU_RS12545	SAOUHSC_02591
USA300HOU_RS08970	SAOUHSC_01800
USA300HOU_RS08775	SAOUHSC_01760
USA300HOU_RS11395	SAOUHSC_02351
USA300HOU_RS05285	SAOUHSC_01003
USA300HOU_RS05060	SAOUHSC_00957
USA300HOU_RS09030	SAOUHSC_01811
USA300HOU_RS06220
USA300HOU_RS09020	SAOUHSC_01809
USA300HOU_RS05765	SAOUHSC_01108
USA300HOU_RS03755	SAOUHSC_00703
USA300HOU_RS11245	SAOUHSC_02318
USA300HOU_RS11785	SAOUHSC_02430
USA300HOU_RS11745	SAOUHSC_02420
USA300HOU_RS06170	SAOUHSC_01196
USA300HOU_RS10750
USA300HOU_RS07910
USA300HOU_RS04215	SAOUHSC_00801
USA300HOU_RS05530
USA300HOU_RS06140	SAOUHSC_01189
USA300HOU_RS13545	SAOUHSC_02801
USA300HOU_RS07880	SAOUHSC_01566
USA300HOU_RS02585	SAOUHSC_00479
USA300HOU_RS03080	SAOUHSC_00575
USA300HOU_RS03455	SAOUHSC_00642
USA300HOU_RS06135	SAOUHSC_01188
USA300HOU_RS07330
USA300HOU_RS07205	SAOUHSC_01416
USA300HOU_RS06725	SAOUHSC_01315
USA300HOU_RS05015	SAOUHSC_00948
USA300HOU_RS06075	SAOUHSC_01176
USA300HOU_RS12050	SAOUHSC_02486
USA300HOU_RS06910	SAOUHSC_01356
USA300HOU_RS01005	SAOUHSC_00156
USA300HOU_RS04945	SAOUHSC_00934
USA300HOU_RS03670	SAOUHSC_00686
USA300HOU_RS07850
USA300HOU_RS11670	SAOUHSC_02409
USA300HOU_RS03460	SAOUHSC_00643
USA300HOU_RS07900	SAOUHSC_02075
USA300HOU_RS11875	SAOUHSC_02451
USA300HOU_RS10790
USA300HOU_RS13005	SAOUHSC_02690
USA300HOU_RS09240	SAOUHSC_01855
USA300HOU_RS11100	SAOUHSC_02289
USA300HOU_RS09250	SAOUHSC_01857
USA300HOU_RS04115	SAOUHSC_00781
USA300HOU_RS11180	SAOUHSC_02305
USA300HOU_RS06900	SAOUHSC_01353
USA300HOU_RS04030	SAOUHSC_00759
USA300HOU_RS01015	SAOUHSC_00158
USA300HOU_RS12230	SAOUHSC_02524
USA300HOU_RS09070	SAOUHSC_01819
USA300HOU_RS10180	SAOUHSC_02014
USA300HOU_RS06205	SAOUHSC_01204
USA300HOU_RS08945	SAOUHSC_01795
USA300HOU_RS07455	SAOUHSC_01474
USA300HOU_RS01020	SAOUHSC_00160
USA300HOU_RS11575	SAOUHSC_02387
USA300HOU_RS06305	SAOUHSC_01225
USA300HOU_RS07525	SAOUHSC_01488
USA300HOU_RS02475	SAOUHSC_00455
USA300HOU_RS12055	SAOUHSC_02487
USA300HOU_RS11780	SAOUHSC_02428
USA300HOU_RS04620	SAOUHSC_00869
USA300HOU_RS11095	SAOUHSC_02288
USA300HOU_RS03165	SAOUHSC_00596
USA300HOU_RS10740	SAOUHSC_02210
USA300HOU_RS04910	SAOUHSC_00927
USA300HOU_RS02305	SAOUHSC_00418
USA300HOU_RS12415	SAOUHSC_02566
USA300HOU_RS07895
USA300HOU_RS05750	SAOUHSC_01105
USA300HOU_RS06340	SAOUHSC_01235
USA300HOU_RS11675	SAOUHSC_02410
USA300HOU_RS08925	SAOUHSC_01791
USA300HOU_RS06335	SAOUHSC_01234
USA300HOU_RS02575	SAOUHSC_00475
USA300HOU_RS11220	SAOUHSC_02313
USA300HOU_RS12740
USA300HOU_RS02555
USA300HOU_RS04940	SAOUHSC_00933
USA300HOU_RS11425
USA300HOU_RS06080	SAOUHSC_01177
USA300HOU_RS05745	SAOUHSC_01104
USA300HOU_RS09825	SAOUHSC_01969
USA300HOU_RS06380	SAOUHSC_01243
USA300HOU_RS02745	SAOUHSC_00502
USA300HOU_RS05925	SAOUHSC_01143
USA300HOU_RS08910	SAOUHSC_01787
USA300HOU_RS04025	SAOUHSC_00758
USA300HOU_RS11135	SAOUHSC_02296
USA300HOU_RS06235
USA300HOU_RS06395	SAOUHSC_01246
USA300HOU_RS09940	SAOUHSC_01993
USA300HOU_RS08175	SAOUHSC_01627
USA300HOU_RS04680	SAOUHSC_00881
USA300HOU_RS04990	SAOUHSC_00943
USA300HOU_RS04755
USA300HOU_RS02600	SAOUHSC_00482
USA300HOU_RS05945	SAOUHSC_01147
USA300HOU_RS02740	SAOUHSC_00501
USA300HOU_RS11775	SAOUHSC_02427
USA300HOU_RS11140	SAOUHSC_02297
USA300HOU_RS04900	SAOUHSC_00925
USA300HOU_RS04635	SAOUHSC_00872
USA300HOU_RS10245
USA300HOU_RS07865	SAOUHSC_01562
USA300HOU_RS11660	SAOUHSC_02406
USA300HOU_RS05445	SAOUHSC_01038
USA300HOU_RS02725	SAOUHSC_00497
USA300HOU_RS10765
USA300HOU_RS08010	SAOUHSC_01592
USA300HOU_RS06865
USA300HOU_RS07830	SAOUHSC_02203
USA300HOU_RS07375	SAOUHSC_01456
USA300HOU_RS03090	SAOUHSC_00578
USA300HOU_RS04795	SAOUHSC_00904
USA300HOU_RS02780	SAOUHSC_00509
USA300HOU_RS08130	SAOUHSC_01618
USA300HOU_RS11665	SAOUHSC_02407
USA300HOU_RS12160
USA300HOU_RS07405	SAOUHSC_01464
USA300HOU_RS06905	SAOUHSC_01354
USA300HOU_RS02360	SAOUHSC_00431
USA300HOU_RS02825	SAOUHSC_00518
USA300HOU_RS10105	SAOUHSC_01999
USA300HOU_RS10770
USA300HOU_RS13045	SAOUHSC_02698
USA300HOU_RS09925	SAOUHSC_01990
USA300HOU_RS12825	SAOUHSC_02652
USA300HOU_RS04895	SAOUHSC_00924
USA300HOU_RS02590	SAOUHSC_00480
USA300HOU_RS09495	SAOUHSC_01909
USA300HOU_RS11635	SAOUHSC_02401
USA300HOU_RS13325	SAOUHSC_02757
USA300HOU_RS10800
USA300HOU_RS02595	SAOUHSC_00481
USA300HOU_RS06145	SAOUHSC_01190
USA300HOU_RS13865	SAOUHSC_02869
USA300HOU_RS04800	SAOUHSC_00905
USA300HOU_RS06420	SAOUHSC_01251
USA300HOU_RS10820
USA300HOU_RS00055	SAOUHSC_00012
USA300HOU_RS00105	SAOUHSC_00021
USA300HOU_RS04960	SAOUHSC_00937
USA300HOU_RS03475	SAOUHSC_00646
USA300HOU_RS09040	SAOUHSC_01813
USA300HOU_RS12900	SAOUHSC_02668
USA300HOU_RS06940	SAOUHSC_01362
USA300HOU_RS03385	SAOUHSC_00626
USA300HOU_RS10135	SAOUHSC_02005
USA300HOU_RS10775
USA300HOU_RS06110	SAOUHSC_01183
USA300HOU_RS05475	SAOUHSC_01044
USA300HOU_RS06885	SAOUHSC_01350
USA300HOU_RS06255	SAOUHSC_01214
USA300HOU_RS10110	SAOUHSC_02000
USA300HOU_RS04155	SAOUHSC_00789
USA300HOU_RS12115	SAOUHSC_02500
USA300HOU_RS04885	SAOUHSC_00922
USA300HOU_RS04465
USA300HOU_RS03030	SAOUHSC_00561
USA300HOU_RS06995	SAOUHSC_01373
USA300HOU_RS07305	SAOUHSC_01437
USA300HOU_RS10185	SAOUHSC_02090
USA300HOU_RS13790	SAOUHSC_02853
USA300HOU_RS05730	SAOUHSC_01101
USA300HOU_RS02495	SAOUHSC_00459
USA300HOU_RS08705	SAOUHSC_01744
USA300HOU_RS13885	SAOUHSC_02874
USA300HOU_RS10100	SAOUHSC_01998
USA300HOU_RS07870	SAOUHSC_01563
USA300HOU_RS00005	SAOUHSC_00001
USA300HOU_RS07325	SAOUHSC_01441
USA300HOU_RS04520	SAOUHSC_00848
USA300HOU_RS13390	SAOUHSC_02770
USA300HOU_RS07890
USA300HOU_RS08675	SAOUHSC_01737
USA300HOU_RS13590	SAOUHSC_02811
USA300HOU_RS05995	SAOUHSC_01159
USA300HOU_RS10780
USA300HOU_RS10745
USA300HOU_RS03440	SAOUHSC_00639
USA300HOU_RS09295	SAOUHSC_01867
USA300HOU_RS05930	SAOUHSC_01144
USA300HOU_RS11090	SAOUHSC_02287
USA300HOU_RS11500	SAOUHSC_02371
USA300HOU_RS10195	SAOUHSC_02092
USA300HOU_RS08495	SAOUHSC_01697
USA300HOU_RS05180	SAOUHSC_00980
USA300HOU_RS08460	SAOUHSC_01690
USA300HOU_RS06895	SAOUHSC_01352
USA300HOU_RS08395	SAOUHSC_01677
USA300HOU_RS07000	SAOUHSC_01374
USA300HOU_RS12240	SAOUHSC_02527
USA300HOU_RS00115	SAOUHSC_00023
USA300HOU_RS12700	SAOUHSC_02625
USA300HOU_RS02460	SAOUHSC_00452
USA300HOU_RS09445	SAOUHSC_01899
USA300HOU_RS08930	SAOUHSC_01792
USA300HOU_RS10175	SAOUHSC_02013
USA300HOU_RS05230
USA300HOU_RS12155
USA300HOU_RS06370	SAOUHSC_01241
USA300HOU_RS07320	SAOUHSC_01440
USA300HOU_RS02250	SAOUHSC_00407
USA300HOU_RS05615	SAOUHSC_01075
USA300HOU_RS11790
USA300HOU_RS06735	SAOUHSC_01317
USA300HOU_RS09915	SAOUHSC_01988
USA300HOU_RS10735
USA300HOU_RS03180	SAOUHSC_00600
USA300HOU_RS07545	SAOUHSC_01492
USA300HOU_RS07745	SAOUHSC_01533
USA300HOU_RS05010	SAOUHSC_00947
USA300HOU_RS09840	SAOUHSC_01973
USA300HOU_RS11565	SAOUHSC_02384
USA300HOU_RS07825
USA300HOU_RS09930	SAOUHSC_01991
USA300HOU_RS09230
USA300HOU_RS04805	SAOUHSC_00906
USA300HOU_RS11080	SAOUHSC_02285
USA300HOU_RS04140	SAOUHSC_00786
USA300HOU_RS09795	SAOUHSC_01962
USA300HOU_RS03870	SAOUHSC_00726
USA300HOU_RS04230	SAOUHSC_00804
USA300HOU_RS08805	SAOUHSC_01766
USA300HOU_RS10165	SAOUHSC_02011
USA300HOU_RS14580	SAOUHSC_03021
USA300HOU_RS11845	SAOUHSC_02444
USA300HOU_RS07920
USA300HOU_RS07800
USA300HOU_RS09875	SAOUHSC_01980
USA300HOU_RS07420	SAOUHSC_01467
USA300HOU_RS07875	SAOUHSC_01565
USA300HOU_RS08205	SAOUHSC_01634
USA300HOU_RS04560	SAOUHSC_00857
USA300HOU_RS11630	SAOUHSC_02400
USA300HOU_RS11600
USA300HOU_RS03390	SAOUHSC_00627
USA300HOU_RS11085	SAOUHSC_02286
USA300HOU_RS11995
USA300HOU_RS05940	SAOUHSC_01146
USA300HOU_RS11920	SAOUHSC_02459
USA300HOU_RS13040	SAOUHSC_02697
USA300HOU_RS02855	SAOUHSC_00525
USA300HOU_RS11735	SAOUHSC_02418
USA300HOU_RS05950	SAOUHSC_01148
USA300HOU_RS13695	SAOUHSC_02832
USA300HOU_RS08855	SAOUHSC_01776
USA300HOU_RS07465	SAOUHSC_01476
USA300HOU_RS06520	SAOUHSC_01271
USA300HOU_RS10250	SAOUHSC_02103
USA300HOU_RS10395	SAOUHSC_02134
USA300HOU_RS03050	SAOUHSC_00567
USA300HOU_RS13050	SAOUHSC_02699
USA300HOU_RS14450	SAOUHSC_02996
USA300HOU_RS07840
USA300HOU_RS11030	SAOUHSC_02276
USA300HOU_RS02285	SAOUHSC_00414
USA300HOU_RS11615	SAOUHSC_02396
USA300HOU_RS13835	SAOUHSC_02863
USA300HOU_RS08905
USA300HOU_RS11435	SAOUHSC_02359
USA300HOU_RS11795	SAOUHSC_02433
USA300HOU_RS03160
USA300HOU_RS10125	SAOUHSC_02003
USA300HOU_RS09510	SAOUHSC_01912
USA300HOU_RS11605	SAOUHSC_02393
USA300HOU_RS06085	SAOUHSC_01178
USA300HOU_RS02850	SAOUHSC_00524
USA300HOU_RS02425	SAOUHSC_00445
USA300HOU_RS03055	SAOUHSC_00569
USA300HOU_RS00990	SAOUHSC_00153
USA300HOU_RS05505	SAOUHSC_01050
USA300HOU_RS11620	SAOUHSC_02397
USA300HOU_RS11000	SAOUHSC_02270
USA300HOU_RS05390	SAOUHSC_01027
USA300HOU_RS10805
USA300HOU_RS03450	SAOUHSC_00641
USA300HOU_RS10190	SAOUHSC_02091
USA300HOU_RS07810
USA300HOU_RS06130	SAOUHSC_01187
USA300HOU_RS02390	SAOUHSC_00437
USA300HOU_RS06820
USA300HOU_RS08215	SAOUHSC_01636
USA300HOU_RS12655	SAOUHSC_02614
USA300HOU_RS06625	SAOUHSC_01294
USA300HOU_RS02625	SAOUHSC_00487
USA300HOU_RS11985	SAOUHSC_02472
USA300HOU_RS13380	SAOUHSC_02768
USA300HOU_RS10760
USA300HOU_RS06065	SAOUHSC_01174
USA300HOU_RS09025	SAOUHSC_01810
USA300HOU_RS08110	SAOUHSC_01613
USA300HOU_RS10330	SAOUHSC_02119
USA300HOU_RS10720	SAOUHSC_01552
USA300HOU_RS07885	SAOUHSC_01567
USA300HOU_RS11280	SAOUHSC_02325
USA300HOU_RS11005	SAOUHSC_02271
USA300HOU_RS09800	SAOUHSC_01963
USA300HOU_RS04450
USA300HOU_RS05050	SAOUHSC_00955
USA300HOU_RS07095	SAOUHSC_01394
USA300HOU_RS10540	SAOUHSC_02165
USA300HOU_RS10945	SAOUHSC_02258
USA300HOU_RS09220	SAOUHSC_01851
USA300HOU_RS13875	SAOUHSC_02872
USA300HOU_RS12100	SAOUHSC_02496
USA300HOU_RS07415	SAOUHSC_01466
USA300HOU_RS07915
USA300HOU_RS03865	SAOUHSC_00725
USA300HOU_RS04050	SAOUHSC_00764
USA300HOU_RS14270	SAOUHSC_02957
USA300HOU_RS04180	SAOUHSC_00794
USA300HOU_RS02300	SAOUHSC_00417
USA300HOU_RS06915	SAOUHSC_01357
USA300HOU_RS03875	SAOUHSC_00727
USA300HOU_RS02410	SAOUHSC_00441
USA300HOU_RS02325
USA300HOU_RS12200	SAOUHSC_02518
USA300HOU_RS05865	SAOUHSC_01129
USA300HOU_RS06160	SAOUHSC_01193
USA300HOU_RS01000	SAOUHSC_00155
USA300HOU_RS08640	SAOUHSC_01728
USA300HOU_RS11075	SAOUHSC_02284
USA300HOU_RS06530	SAOUHSC_01273
USA300HOU_RS00155
USA300HOU_RS02070	SAOUHSC_00375
USA300HOU_RS14185	SAOUHSC_02939
USA300HOU_RS14080	SAOUHSC_02918
USA300HOU_RS03995	SAOUHSC_00752
USA300HOU_RS12890	SAOUHSC_02666
USA300HOU_RS14695	SAOUHSC_03048
USA300HOU_RS00100	SAOUHSC_00020
USA300HOU_RS12715	SAOUHSC_02628
USA300HOU_RS09935	SAOUHSC_01992
USA300HOU_RS08250	SAOUHSC_01644
USA300HOU_RS10580
USA300HOU_RS09865	SAOUHSC_01978
USA300HOU_RS05375
USA300HOU_RS08615	SAOUHSC_01722
USA300HOU_RS08965	SAOUHSC_01799
USA300HOU_RS12960	SAOUHSC_02681
USA300HOU_RS13670
USA300HOU_RS11990	SAOUHSC_02474
USA300HOU_RS11490	SAOUHSC_02370
USA300HOU_RS11060	SAOUHSC_02281
USA300HOU_RS06890	SAOUHSC_01351
USA300HOU_RS03095	SAOUHSC_00579
USA300HOU_RS12040	SAOUHSC_02484
USA300HOU_RS11065	SAOUHSC_02282
USA300HOU_RS06545	SAOUHSC_01276
USA300HOU_RS09435	SAOUHSC_01897
USA300HOU_RS02770	SAOUHSC_00507
USA300HOU_RS11930	SAOUHSC_02461
USA300HOU_RS13955	SAOUHSC_02891
USA300HOU_RS07710	SAOUHSC_01526
USA300HOU_RS09885	SAOUHSC_01982
USA300HOU_RS05970	SAOUHSC_01153
USA300HOU_RS07860
USA300HOU_RS14475	SAOUHSC_03001
USA300HOU_RS12535	SAOUHSC_02589
USA300HOU_RS12205	SAOUHSC_02519
USA300HOU_RS11860	SAOUHSC_02448
USA300HOU_RS03785
USA300HOU_RS04890	SAOUHSC_00923
USA300HOU_RS04010	SAOUHSC_00755
USA300HOU_RS10980	SAOUHSC_02266
USA300HOU_RS08025	SAOUHSC_01595
USA300HOU_RS00270
USA300HOU_RS02470	SAOUHSC_00454
USA300HOU_RS05440	SAOUHSC_01037
USA300HOU_RS07815
USA300HOU_RS10795	SAOUHSC_01569
USA300HOU_RS07270	SAOUHSC_01430
USA300HOU_RS13445
USA300HOU_RS13030	SAOUHSC_02695
USA300HOU_RS04175	SAOUHSC_00793
USA300HOU_RS07820
USA300HOU_RS12550
USA300HOU_RS02345	SAOUHSC_00428
USA300HOU_RS09920	SAOUHSC_01989
USA300HOU_RS01325	SAOUHSC_00225
USA300HOU_RS06720	SAOUHSC_01314
USA300HOU_RS03075	SAOUHSC_00574
USA300HOU_RS11265	SAOUHSC_02322
USA300HOU_RS14275
USA300HOU_RS12810	SAOUHSC_02649
USA300HOU_RS11865	SAOUHSC_02449
USA300HOU_RS02365	SAOUHSC_00433
USA300HOU_RS04165	SAOUHSC_00790
USA300HOU_RS12970	SAOUHSC_02683
USA300HOU_RS07855	SAOUHSC_01560
USA300HOU_RS13970	SAOUHSC_02894
USA300HOU_RS06700	SAOUHSC_01310
USA300HOU_RS09015	SAOUHSC_01808
USA300HOU_RS00980	SAOUHSC_00151
USA300HOU_RS01095	SAOUHSC_00176
USA300HOU_RS07670
USA300HOU_RS08510	SAOUHSC_01700
USA300HOU_RS11850	SAOUHSC_02445
USA300HOU_RS06425	SAOUHSC_01252
USA300HOU_RS02925	SAOUHSC_00540
USA300HOU_RS06980	SAOUHSC_01370
USA300HOU_RS07425	SAOUHSC_01468
USA300HOU_RS06290	SAOUHSC_01222
USA300HOU_RS07400	SAOUHSC_01463
USA300HOU_RS08645	SAOUHSC_01729
USA300HOU_RS12195	SAOUHSC_02517
USA300HOU_RS10950	SAOUHSC_02259
USA300HOU_RS05645	SAOUHSC_01081
USA300HOU_RS11010	SAOUHSC_02272
USA300HOU_RS13860	SAOUHSC_02868
USA300HOU_RS12075	SAOUHSC_02491
USA300HOU_RS10345	SAOUHSC_02123
USA300HOU_RS02350	SAOUHSC_00429
USA300HOU_RS02970	SAOUHSC_00549
USA300HOU_RS12035	SAOUHSC_02483
USA300HOU_RS02450	SAOUHSC_00450
USA300HOU_RS04925	SAOUHSC_00930
USA300HOU_RS02755	SAOUHSC_00504
USA300HOU_RS03400	SAOUHSC_00629
USA300HOU_RS07385	SAOUHSC_01459
USA300HOU_RS11725
USA300HOU_RS07835
USA300HOU_RS08455	SAOUHSC_01689
USA300HOU_RS00110	SAOUHSC_00022
USA300HOU_RS05955
USA300HOU_RS08530	SAOUHSC_01704
USA300HOU_RS13755	SAOUHSC_02845
USA300HOU_RS07355	SAOUHSC_01451
USA300HOU_RS08670	SAOUHSC_01736
USA300HOU_RS03175	SAOUHSC_00599
USA300HOU_RS06645
USA300HOU_RS10985	SAOUHSC_02267
USA300HOU_RS14315	SAOUHSC_02968
USA300HOU_RS03380	SAOUHSC_00625
USA300HOU_RS06640	SAOUHSC_01297
USA300HOU_RS09660
USA300HOU_RS08185	SAOUHSC_01629
USA300HOU_RS11275	SAOUHSC_02324
USA300HOU_RS02895	SAOUHSC_00533
USA300HOU_RS12940	SAOUHSC_02677
USA300HOU_RS13375	SAOUHSC_02767
USA300HOU_RS02885	SAOUHSC_00531
USA300HOU_RS03775	SAOUHSC_00707
USA300HOU_RS03405	SAOUHSC_00630.1
USA300HOU_RS12840	SAOUHSC_02655
USA300HOU_RS13160	SAOUHSC_02720
USA300HOU_RS08485	SAOUHSC_01695
USA300HOU_RS04930	SAOUHSC_00931
USA300HOU_RS12120	SAOUHSC_02501
USA300HOU_RS04725	SAOUHSC_00890
USA300HOU_RS07410	SAOUHSC_01465
USA300HOU_RS12235	SAOUHSC_02525
USA300HOU_RS06875	SAOUHSC_01348
USA300HOU_RS07370	SAOUHSC_01455
USA300HOU_RS03915	SAOUHSC_00734
USA300HOU_RS02750	SAOUHSC_00503
USA300HOU_RS11595	SAOUHSC_02391
USA300HOU_RS02920	SAOUHSC_00539
USA300HOU_RS12755	SAOUHSC_02636
USA300HOU_RS01340	SAOUHSC_00228
USA300HOU_RS11820
USA300HOU_RS10145
USA300HOU_RS05845	SAOUHSC_01124
USA300HOU_RS05150	SAOUHSC_00973
USA300HOU_RS12770	SAOUHSC_02640
USA300HOU_RS09350	SAOUHSC_01878
USA300HOU_RS04000	SAOUHSC_00753
USA300HOU_RS11970	SAOUHSC_02469
USA300HOU_RS03185	SAOUHSC_00602
USA300HOU_RS03780	SAOUHSC_00708
USA300HOU_RS08885
USA300HOU_RS10815
USA300HOU_RS07510	SAOUHSC_01485
USA300HOU_RS13525
USA300HOU_RS13715
USA300HOU_RS05855	SAOUHSC_01127
USA300HOU_RS12170
USA300HOU_RS06155	SAOUHSC_01192
USA300HOU_RS14105
USA300HOU_RS07430	SAOUHSC_01469
USA300HOU_RS07515	SAOUHSC_01486
USA300HOU_RS02490	SAOUHSC_00458
USA300HOU_RS06675	SAOUHSC_01304
USA300HOU_RS02405
USA300HOU_RS06100
USA300HOU_RS09700	SAOUHSC_01952
USA300HOU_RS11215	SAOUHSC_02312
USA300HOU_RS05770	SAOUHSC_01109
USA300HOU_RS14575	SAOUHSC_03020
USA300HOU_RS09105	SAOUHSC_01826
USA300HOU_RS11905	SAOUHSC_02457
USA300HOU_RS03675	SAOUHSC_00687
USA300HOU_RS03765	SAOUHSC_00705
USA300HOU_RS13085	SAOUHSC_02706
USA300HOU_RS07070	SAOUHSC_01389
USA300HOU_RS07295	SAOUHSC_01435
USA300HOU_RS08665	SAOUHSC_01735
USA300HOU_RS04075	SAOUHSC_00770
USA300HOU_RS05095
USA300HOU_RS09640	SAOUHSC_01938
USA300HOU_RS14530	SAOUHSC_03011
USA300HOU_RS05860	SAOUHSC_01128
USA300HOU_RS10920	SAOUHSC_02252
USA300HOU_RS09440	SAOUHSC_01898
USA300HOU_RS07785	SAOUHSC_01542
USA300HOU_RS11525	SAOUHSC_02376
USA300HOU_RS00710	SAOUHSC_00096
USA300HOU_RS06650	SAOUHSC_01299
USA300HOU_RS04920	SAOUHSC_00929
USA300HOU_RS09690	SAOUHSC_01950
USA300HOU_RS11555	SAOUHSC_02382
USA300HOU_RS13025	SAOUHSC_02694
USA300HOU_RS03860	SAOUHSC_00724
USA300HOU_RS09470	SAOUHSC_01904
USA300HOU_RS09655	SAOUHSC_01942
USA300HOU_RS13515
USA300HOU_RS13320	SAOUHSC_02756
USA300HOU_RS02525	SAOUHSC_00465
USA300HOU_RS11810	SAOUHSC_02436
USA300HOU_RS12515	SAOUHSC_02585
USA300HOU_RS05040	SAOUHSC_00953
USA300HOU_RS12775	SAOUHSC_02641
USA300HOU_RS09695	SAOUHSC_01951
USA300HOU_RS10710	SAOUHSC_01551
USA300HOU_RS09400	SAOUHSC_01889
USA300HOU_RS13585	SAOUHSC_02810
USA300HOU_RS06705	SAOUHSC_01311
USA300HOU_RS08320	SAOUHSC_01660
USA300HOU_RS12870	SAOUHSC_02661
USA300HOU_RS11855	SAOUHSC_02447
USA300HOU_RS09235	SAOUHSC_01854
USA300HOU_RS11945	SAOUHSC_02464
USA300HOU_RS14635	SAOUHSC_03033
USA300HOU_RS07560
USA300HOU_RS09880	SAOUHSC_01981
USA300HOU_RS13665	SAOUHSC_02826
USA300HOU_RS12400	SAOUHSC_02563
USA300HOU_RS12930	SAOUHSC_02675
USA300HOU_RS03730	SAOUHSC_00698
USA300HOU_RS11315
USA300HOU_RS10475	SAOUHSC_02150
USA300HOU_RS13905	SAOUHSC_02879
USA300HOU_RS08255	SAOUHSC_01645
USA300HOU_RS02735	SAOUHSC_00500
USA300HOU_RS02415	SAOUHSC_00442
USA300HOU_RS13610	SAOUHSC_02816
USA300HOU_RS07695	SAOUHSC_01523
USA300HOU_RS12855	SAOUHSC_02658
USA300HOU_RS08095	SAOUHSC_01610
USA300HOU_RS09775	SAOUHSC_01958
USA300HOU_RS13845	SAOUHSC_02865
USA300HOU_RS05885	SAOUHSC_01134
USA300HOU_RS10825	SAOUHSC_01574
USA300HOU_RS08000	SAOUHSC_01590
USA300HOU_RS02480	SAOUHSC_00456
USA300HOU_RS09345	SAOUHSC_01877
USA300HOU_RS07250	SAOUHSC_01425
USA300HOU_RS02315
USA300HOU_RS02170	SAOUHSC_00397
USA300HOU_RS02295	SAOUHSC_00416
USA300HOU_RS11020
USA300HOU_RS03155	SAOUHSC_00592
USA300HOU_RS12000	SAOUHSC_02476
USA300HOU_RS03615	SAOUHSC_00675
USA300HOU_RS07650
USA300HOU_RS11540	SAOUHSC_02379
USA300HOU_RS11225	SAOUHSC_02314
USA300HOU_RS06765	SAOUHSC_01323
USA300HOU_RS03530	SAOUHSC_00659
USA300HOU_RS06855	SAOUHSC_01343
USA300HOU_RS07665	SAOUHSC_01517
USA300HOU_RS05910	SAOUHSC_01138
USA300HOU_RS13440
USA300HOU_RS05090	SAOUHSC_00961
USA300HOU_RS01335	SAOUHSC_00227
USA300HOU_RS14370	SAOUHSC_02979
USA300HOU_RS10715
USA300HOU_RS02655
USA300HOU_RS11510	SAOUHSC_02373
USA300HOU_RS06795
USA300HOU_RS07775
USA300HOU_RS08820	SAOUHSC_01769
USA300HOU_RS02650
USA300HOU_RS04250	SAOUHSC_00808
USA300HOU_RS12395	SAOUHSC_02562
USA300HOU_RS06225
USA300HOU_RS02430
USA300HOU_RS11305
USA300HOU_RS10850	SAOUHSC_01578
USA300HOU_RS12985	SAOUHSC_02686
USA300HOU_RS04810	SAOUHSC_00907
USA300HOU_RS05795	SAOUHSC_01114
USA300HOU_RS03810	SAOUHSC_00714
USA300HOU_RS05590	SAOUHSC_01070
USA300HOU_RS09075	SAOUHSC_01820
USA300HOU_RS08090	SAOUHSC_01609
USA300HOU_RS14685
USA300HOU_RS07380
USA300HOU_RS03325
USA300HOU_RS12800	SAOUHSC_02647
USA300HOU_RS07475	SAOUHSC_01478
USA300HOU_RS09555	SAOUHSC_01921
USA300HOU_RS03045	SAOUHSC_00565
USA300HOU_RS07285	SAOUHSC_01433
USA300HOU_RS09410
USA300HOU_RS03425	SAOUHSC_00636
USA300HOU_RS03545
USA300HOU_RS03410	SAOUHSC_00632
USA300HOU_RS01160	SAOUHSC_00189
USA300HOU_RS04260	SAOUHSC_00810
USA300HOU_RS04815	SAOUHSC_00908
USA300HOU_RS11805	SAOUHSC_02435
USA300HOU_RS10310	SAOUHSC_02115
USA300HOU_RS01995	SAOUHSC_00359
USA300HOU_RS10905	SAOUHSC_02249
USA300HOU_RS13305	SAOUHSC_02753
USA300HOU_RS12290	SAOUHSC_02537
USA300HOU_RS09725	SAOUHSC_01956
USA300HOU_RS02010	SAOUHSC_00363
USA300HOU_RS11415	SAOUHSC_02355
USA300HOU_RS13675	SAOUHSC_02828
USA300HOU_RS03295
USA300HOU_RS06730	SAOUHSC_01316
USA300HOU_RS05720	SAOUHSC_01099
USA300HOU_RS12805	SAOUHSC_02648
USA300HOU_RS10505	SAOUHSC_02156
USA300HOU_RS10940	SAOUHSC_02257
USA300HOU_RS12455	SAOUHSC_02574
USA300HOU_RS07960	SAOUHSC_01582
USA300HOU_RS09375
USA300HOU_RS10560	SAOUHSC_02170
USA300HOU_RS06670	SAOUHSC_01303
USA300HOU_RS13770	SAOUHSC_02849
USA300HOU_RS06630	SAOUHSC_01295
USA300HOU_RS13315	SAOUHSC_02755
USA300HOU_RS10865	SAOUHSC_02240
USA300HOU_RS14075	SAOUHSC_02916
USA300HOU_RS09120	SAOUHSC_01829
USA300HOU_RS10705
USA300HOU_RS02375	SAOUHSC_00435
USA300HOU_RS07135	SAOUHSC_01402
USA300HOU_RS06515	SAOUHSC_01270
USA300HOU_RS12675	SAOUHSC_02620
USA300HOU_RS11055
USA300HOU_RS11200	SAOUHSC_02309
USA300HOU_RS04745	SAOUHSC_00894
USA300HOU_RS07555
USA300HOU_RS05130
USA300HOU_RS09330	SAOUHSC_01874
USA300HOU_RS03565	SAOUHSC_00665
USA300HOU_RS04170	SAOUHSC_00792
USA300HOU_RS12245
USA300HOU_RS11870	SAOUHSC_02450
USA300HOU_RS02380	SAOUHSC_00436
USA300HOU_RS02630	SAOUHSC_00488
USA300HOU_RS14050	SAOUHSC_02911
USA300HOU_RS10200	SAOUHSC_02093
USA300HOU_RS03170	SAOUHSC_00598
USA300HOU_RS06575	SAOUHSC_01283
USA300HOU_RS13265	SAOUHSC_02743
USA300HOU_RS14200	SAOUHSC_02942
USA300HOU_RS04650	SAOUHSC_00875
USA300HOU_RS03395	SAOUHSC_00628
USA300HOU_RS07690	SAOUHSC_01522
USA300HOU_RS02330
USA300HOU_RS03850	SAOUHSC_00722
USA300HOU_RS09685	SAOUHSC_01949
USA300HOU_RS03000	SAOUHSC_00555
USA300HOU_RS05135
USA300HOU_RS09720	SAOUHSC_01955
USA300HOU_RS12935	SAOUHSC_02676
USA300HOU_RS14705	SAOUHSC_03051
USA300HOU_RS13760	SAOUHSC_02846
USA300HOU_RS06525	SAOUHSC_01272
USA300HOU_RS04515	SAOUHSC_00847
USA300HOU_RS03020	SAOUHSC_00559
USA300HOU_RS01480	SAOUHSC_00256
USA300HOU_RS06715	SAOUHSC_01313
USA300HOU_RS09645	SAOUHSC_01939
USA300HOU_RS14420	SAOUHSC_02990
USA300HOU_RS01010	SAOUHSC_00157
USA300HOU_RS13370	SAOUHSC_02766
USA300HOU_RS07765	SAOUHSC_01538
USA300HOU_RS09620	SAOUHSC_01933
USA300HOU_RS07340	SAOUHSC_01447
USA300HOU_RS11925	SAOUHSC_02460
USA300HOU_RS10270	SAOUHSC_02107
USA300HOU_RS04825	SAOUHSC_00910
USA300HOU_RS13630	SAOUHSC_02820
USA300HOU_RS14205	SAOUHSC_02943
USA300HOU_RS04540	SAOUHSC_00852
USA300HOU_RS12365	SAOUHSC_02554
USA300HOU_RS13890	SAOUHSC_02875
USA300HOU_RS13680	SAOUHSC_02829
USA300HOU_RS02320
USA300HOU_RS14245
USA300HOU_RS06470	SAOUHSC_01261
USA300HOU_RS10835	SAOUHSC_01575
USA300HOU_RS04255	SAOUHSC_00809
USA300HOU_RS13550	SAOUHSC_02802
USA300HOU_RS02355	SAOUHSC_00430
USA300HOU_RS03945	SAOUHSC_00741
USA300HOU_RS12350	SAOUHSC_02551
USA300HOU_RS10700	SAOUHSC_02202
USA300HOU_RS11210	SAOUHSC_02311
USA300HOU_RS02485	SAOUHSC_00457
USA300HOU_RS13345	SAOUHSC_02761
USA300HOU_RS11980	SAOUHSC_02471
USA300HOU_RS13825	SAOUHSC_02861
USA300HOU_RS14320	SAOUHSC_02969
USA300HOU_RS11550	SAOUHSC_02381
USA300HOU_RS02840	SAOUHSC_00521
USA300HOU_RS11455	SAOUHSC_02363
USA300HOU_RS07105	SAOUHSC_01396
USA300HOU_RS14065	SAOUHSC_02914
USA300HOU_RS09365	SAOUHSC_01880
USA300HOU_RS07440	SAOUHSC_01471
USA300HOU_RS13655	SAOUHSC_02824
USA300HOU_RS14565	SAOUHSC_03018
USA300HOU_RS10695
USA300HOU_RS07630	SAOUHSC_01511
USA300HOU_RS09715	SAOUHSC_01954
USA300HOU_RS03255	SAOUHSC_00616
USA300HOU_RS05425
USA300HOU_RS11530	SAOUHSC_02377
USA300HOU_RS13685	SAOUHSC_02830
USA300HOU_RS01395
USA300HOU_RS12135	SAOUHSC_02504
USA300HOU_RS05605	SAOUHSC_01073
USA300HOU_RS10295	SAOUHSC_02112
USA300HOU_RS05785	SAOUHSC_01112
USA300HOU_RS01860	SAOUHSC_00333
USA300HOU_RS04090	SAOUHSC_00773
USA300HOU_RS04430
USA300HOU_RS05115
USA300HOU_RS11965	SAOUHSC_02468
USA300HOU_RS13950
USA300HOU_RS10350	SAOUHSC_02124
USA300HOU_RS14180	SAOUHSC_02937
USA300HOU_RS07350	SAOUHSC_01450
USA300HOU_RS06510	SAOUHSC_01269
USA300HOU_RS01685	SAOUHSC_00297
USA300HOU_RS03335
USA300HOU_RS07755	SAOUHSC_01536
USA300HOU_RS09615	SAOUHSC_01932
USA300HOU_RS14345	SAOUHSC_02973
USA300HOU_RS11195	SAOUHSC_02308
USA300HOU_RS09650	SAOUHSC_01941
USA300HOU_RS13155	SAOUHSC_02719
USA300HOU_RS00280
USA300HOU_RS07935
USA300HOU_RS09265	SAOUHSC_01860
USA300HOU_RS02900	SAOUHSC_00534
USA300HOU_RS10990	SAOUHSC_02268
USA300HOU_RS12570	SAOUHSC_02596
USA300HOU_RS08055	SAOUHSC_01601
USA300HOU_RS12465	SAOUHSC_02576
USA300HOU_RS14490	SAOUHSC_03004
USA300HOU_RS02255	SAOUHSC_00408
USA300HOU_RS13935	SAOUHSC_02886
USA300HOU_RS14630	SAOUHSC_03032
USA300HOU_RS07730	SAOUHSC_01530
USA300HOU_RS11800	SAOUHSC_02434
USA300HOU_RS12875	SAOUHSC_02663
USA300HOU_RS09550	SAOUHSC_01920
USA300HOU_RS05805
USA300HOU_RS03140	SAOUHSC_00588
USA300HOU_RS14605	SAOUHSC_03026
USA300HOU_RS12815	SAOUHSC_02650
USA300HOU_RS02280	SAOUHSC_00413
USA300HOU_RS02775	SAOUHSC_00508
USA300HOU_RS09455	SAOUHSC_01901
USA300HOU_RS11485	SAOUHSC_02369
USA300HOU_RS07005	SAOUHSC_01375
USA300HOU_RS10255	SAOUHSC_02104
USA300HOU_RS08005	SAOUHSC_01591
USA300HOU_RS09535	SAOUHSC_01917
USA300HOU_RS07280	SAOUHSC_01432
USA300HOU_RS08825	SAOUHSC_01770
USA300HOU_RS06970	SAOUHSC_01368
USA300HOU_RS06565	SAOUHSC_01281
USA300HOU_RS08085	SAOUHSC_01607
USA300HOU_RS14395	SAOUHSC_02985
USA300HOU_RS03015	SAOUHSC_00558
USA300HOU_RS09065	SAOUHSC_01818
USA300HOU_RS06090	SAOUHSC_01179
USA300HOU_RS05365	SAOUHSC_01022
USA300HOU_RS10855
USA300HOU_RS11940	SAOUHSC_02463
USA300HOU_RS07480	SAOUHSC_01479
USA300HOU_RS10550	SAOUHSC_02167
USA300HOU_RS11345	SAOUHSC_02338
USA300HOU_RS04530	SAOUHSC_00850
USA300HOU_RS04770	SAOUHSC_00899
USA300HOU_RS11815
USA300HOU_RS08565	SAOUHSC_01711
USA300HOU_RS13125	SAOUHSC_02714
USA300HOU_RS07720	SAOUHSC_01528
USA300HOU_RS08070	SAOUHSC_01604
USA300HOU_RS14170	SAOUHSC_02935
USA300HOU_RS10285	SAOUHSC_02110
USA300HOU_RS08225	SAOUHSC_01638
USA300HOU_RS10630
USA300HOU_RS00210
USA300HOU_RS13750	SAOUHSC_02844
USA300HOU_RS04420
USA300HOU_RS04425
USA300HOU_RS08560	SAOUHSC_01710
USA300HOU_RS02035
USA300HOU_RS13895	SAOUHSC_02876
USA300HOU_RS12360	SAOUHSC_02553
USA300HOU_RS02370	SAOUHSC_00434
USA300HOU_RS09820	SAOUHSC_01968
USA300HOU_RS13285	SAOUHSC_02747
USA300HOU_RS13740
USA300HOU_RS01350	SAOUHSC_00230
USA300HOU_RS14360	SAOUHSC_02976
USA300HOU_RS04935	SAOUHSC_00932
USA300HOU_RS12950	SAOUHSC_02679
USA300HOU_RS14400	SAOUHSC_02986
USA300HOU_RS13335	SAOUHSC_02759
USA300HOU_RS11975
USA300HOU_RS04300	SAOUHSC_00820
USA300HOU_RS04460
USA300HOU_RS09170	SAOUHSC_01838
USA300HOU_RS12955	SAOUHSC_02680
USA300HOU_RS01330	SAOUHSC_00226
USA300HOU_RS14435	SAOUHSC_02993
USA300HOU_RS08465	SAOUHSC_01691
USA300HOU_RS06635	SAOUHSC_01296
USA300HOU_RS07715	SAOUHSC_01527
USA300HOU_RS02645
USA300HOU_RS03855	SAOUHSC_00723
USA300HOU_RS08240	SAOUHSC_01641
USA300HOU_RS14120	SAOUHSC_02925
USA300HOU_RS13385	SAOUHSC_02769
USA300HOU_RS06955	SAOUHSC_01365
USA300HOU_RS06295	SAOUHSC_01223
USA300HOU_RS09150
USA300HOU_RS05670
USA300HOU_RS08345
USA300HOU_RS09280	SAOUHSC_01864
USA300HOU_RS04550	SAOUHSC_00854
USA300HOU_RS09415	SAOUHSC_01893
USA300HOU_RS00580	SAOUHSC_00069
USA300HOU_RS12920	SAOUHSC_02672
USA300HOU_RS05740	SAOUHSC_01103
USA300HOU_RS13765	SAOUHSC_02848
USA300HOU_RS14085	SAOUHSC_02919
USA300HOU_RS13930	SAOUHSC_02885
USA300HOU_RS14610	SAOUHSC_03027
USA300HOU_RS11310
USA300HOU_RS13275	SAOUHSC_02745
USA300HOU_RS09780
USA300HOU_RS10425	SAOUHSC_02140
USA300HOU_RS06785	SAOUHSC_01327
USA300HOU_RS13840	SAOUHSC_02864
USA300HOU_RS01085	SAOUHSC_00174
USA300HOU_RS05225
USA300HOU_RS06760	SAOUHSC_01322
USA300HOU_RS12525	SAOUHSC_02587
USA300HOU_RS09450	SAOUHSC_01900
USA300HOU_RS07055	SAOUHSC_01385
USA300HOU_RS02915	SAOUHSC_00538
USA300HOU_RS08475	SAOUHSC_01693
USA300HOU_RS09000
USA300HOU_RS14300	SAOUHSC_02964
USA300HOU_RS08120	SAOUHSC_01615
USA300HOU_RS08915	SAOUHSC_01788
USA300HOU_RS12405	SAOUHSC_02564
USA300HOU_RS13625	SAOUHSC_02819
USA300HOU_RS07130	SAOUHSC_01401
USA300HOU_RS10845	SAOUHSC_01577
USA300HOU_RS06020	SAOUHSC_01164
USA300HOU_RS07685	SAOUHSC_01521
USA300HOU_RS14720	SAOUHSC_03054
USA300HOU_RS12510	SAOUHSC_02584
USA300HOU_RS12860	SAOUHSC_02659
USA300HOU_RS03950	SAOUHSC_00742
USA300HOU_RS06965	SAOUHSC_01367
USA300HOU_RS07010	SAOUHSC_01376
USA300HOU_RS07780
USA300HOU_RS11760	SAOUHSC_02424
USA300HOU_RS14035	SAOUHSC_02908
USA300HOU_RS00140
USA300HOU_RS14340	SAOUHSC_02972
USA300HOU_RS01610	SAOUHSC_00279
USA300HOU_RS06660	SAOUHSC_01301
USA300HOU_RS05220
USA300HOU_RS12830	SAOUHSC_02653
USA300HOU_RS13520	SAOUHSC_02797
USA300HOU_RS14220	SAOUHSC_02947
USA300HOU_RS14330	SAOUHSC_02970
USA300HOU_RS11910
USA300HOU_RS14430	SAOUHSC_02992
USA300HOU_RS06375	SAOUHSC_01242
USA300HOU_RS07660	SAOUHSC_01516
USA300HOU_RS03230	SAOUHSC_00611
USA300HOU_RS09585
USA300HOU_RS01090	SAOUHSC_00175
USA300HOU_RS12965	SAOUHSC_02682
USA300HOU_RS08350	SAOUHSC_01666
USA300HOU_RS12555
USA300HOU_RS13565
USA300HOU_RS13600	SAOUHSC_02813
USA300HOU_RS08555	SAOUHSC_01709
USA300HOU_RS13700	SAOUHSC_02833
USA300HOU_RS14460	SAOUHSC_02998
USA300HOU_RS04360	SAOUHSC_00833
USA300HOU_RS10690
USA300HOU_RS03880	SAOUHSC_00728
USA300HOU_RS13500	SAOUHSC_02793
USA300HOU_RS12475	SAOUHSC_02577
USA300HOU_RS13080	SAOUHSC_02705
USA300HOU_RS06665
USA300HOU_RS07255	SAOUHSC_01427
USA300HOU_RS03065	SAOUHSC_00572
USA300HOU_RS09285	SAOUHSC_01865
USA300HOU_RS13660	SAOUHSC_02825
USA300HOU_RS10890	SAOUHSC_02246
USA300HOU_RS09305	SAOUHSC_01869
USA300HOU_RS06185	SAOUHSC_01199
USA300HOU_RS13485	SAOUHSC_02789
USA300HOU_RS12590	SAOUHSC_02601
USA300HOU_RS14445	SAOUHSC_02995
USA300HOU_RS13420	SAOUHSC_02776
USA300HOU_RS09420	SAOUHSC_01894
USA300HOU_RS13415	SAOUHSC_02775
USA300HOU_RS13830	SAOUHSC_02862
USA300HOU_RS13925	SAOUHSC_02883
USA300HOU_RS10645
USA300HOU_RS03005	SAOUHSC_00556
USA300HOU_RS05880	SAOUHSC_01133
USA300HOU_RS12255	SAOUHSC_02530
USA300HOU_RS13000
USA300HOU_RS10555	SAOUHSC_02169
USA300HOU_RS10420	SAOUHSC_02139
USA300HOU_RS09630	SAOUHSC_01935
USA300HOU_RS00745	SAOUHSC_00103
USA300HOU_RS10900	SAOUHSC_02248
USA300HOU_RS03650	SAOUHSC_00682
USA300HOU_RS06685	SAOUHSC_01306
USA300HOU_RS12005
USA300HOU_RS06800
USA300HOU_RS13360	SAOUHSC_02764
USA300HOU_RS12375	SAOUHSC_02557
USA300HOU_RS03270	SAOUHSC_00619
USA300HOU_RS11070	SAOUHSC_02283
USA300HOU_RS13330	SAOUHSC_02758
USA300HOU_RS09680	SAOUHSC_01948
USA300HOU_RS14310	SAOUHSC_02967
USA300HOU_RS08480	SAOUHSC_01694
USA300HOU_RS03190	SAOUHSC_00603
USA300HOU_RS07505	SAOUHSC_01484
USA300HOU_RS09185	SAOUHSC_01841
USA300HOU_RS14335	SAOUHSC_02971
USA300HOU_RS00060	SAOUHSC_00013
USA300HOU_RS07635	SAOUHSC_01512
USA300HOU_RS07655
USA300HOU_RS07345	SAOUHSC_01448
USA300HOU_RS12225	SAOUHSC_02523
USA300HOU_RS13605	SAOUHSC_02815
USA300HOU_RS06975	SAOUHSC_01369
USA300HOU_RS04185	SAOUHSC_00795
USA300HOU_RS04405	SAOUHSC_00842
USA300HOU_RS10910	SAOUHSC_02250
USA300HOU_RS07450	SAOUHSC_01473
USA300HOU_RS01680	SAOUHSC_00296
USA300HOU_RS07725	SAOUHSC_01529
USA300HOU_RS09705	SAOUHSC_01953
USA300HOU_RS10650
USA300HOU_RS01655	SAOUHSC_00291
USA300HOU_RS04205	SAOUHSC_00799
USA300HOU_RS06245
USA300HOU_RS11515	SAOUHSC_02374
USA300HOU_RS13020	SAOUHSC_02693
USA300HOU_RS00715
USA300HOU_RS02565
USA300HOU_RS06505	SAOUHSC_01268
USA300HOU_RS14195	SAOUHSC_02941
USA300HOU_RS03285
USA300HOU_RS00475
USA300HOU_RS10435	SAOUHSC_02142
USA300HOU_RS12885
USA300HOU_RS14025	SAOUHSC_02906
USA300HOU_RS14115	SAOUHSC_02924
USA300HOU_RS09390	SAOUHSC_01887
USA300HOU_RS03990	SAOUHSC_00751
USA300HOU_RS02500
USA300HOU_RS04280	SAOUHSC_00816
USA300HOU_RS00650
USA300HOU_RS06850
USA300HOU_RS13730	SAOUHSC_02840
USA300HOU_RS02905	SAOUHSC_00535
USA300HOU_RS06595	SAOUHSC_01288
USA300HOU_RS12295	SAOUHSC_02538
USA300HOU_RS13620	SAOUHSC_02818
USA300HOU_RS01615	SAOUHSC_00280
USA300HOU_RS03575	SAOUHSC_00667
USA300HOU_RS01980	SAOUHSC_00357
USA300HOU_RS10115	SAOUHSC_02001
USA300HOU_RS05235
USA300HOU_RS07110	SAOUHSC_01397
USA300HOU_RS14165	SAOUHSC_02934
USA300HOU_RS14485	SAOUHSC_03003
USA300HOU_RS13900	SAOUHSC_02877
USA300HOU_RS07585	SAOUHSC_01500
USA300HOU_RS09665	SAOUHSC_01944
USA300HOU_RS13100	SAOUHSC_02709
USA300HOU_RS05815
USA300HOU_RS07125	SAOUHSC_01400
USA300HOU_RS14555	SAOUHSC_03016
USA300HOU_RS11835	SAOUHSC_02442
USA300HOU_RS04240	SAOUHSC_00806
USA300HOU_RS01675	SAOUHSC_00295
USA300HOU_RS00165
USA300HOU_RS06605	SAOUHSC_01290
USA300HOU_RS09360
USA300HOU_RS14260	SAOUHSC_02955
USA300HOU_RS13710	SAOUHSC_02836
USA300HOU_RS09190	SAOUHSC_01843
USA300HOU_RS12645	SAOUHSC_02613
USA300HOU_RS13035	SAOUHSC_02696
USA300HOU_RS04915	SAOUHSC_00928
USA300HOU_RS03060	SAOUHSC_00571
USA300HOU_RS00905	SAOUHSC_00135
USA300HOU_RS03895	SAOUHSC_00730
USA300HOU_RS12865	SAOUHSC_02660
USA300HOU_RS00915	SAOUHSC_00137
USA300HOU_RS13350	SAOUHSC_02762
USA300HOU_RS14045	SAOUHSC_02910
USA300HOU_RS09090	SAOUHSC_01823
USA300HOU_RS12990	SAOUHSC_02687
USA300HOU_RS12975	SAOUHSC_02684
USA300HOU_RS07175	SAOUHSC_01409
USA300HOU_RS07195	SAOUHSC_01414
USA300HOU_RS06960	SAOUHSC_01366
USA300HOU_RS07945
USA300HOU_RS12820	SAOUHSC_02651
USA300HOU_RS01465	SAOUHSC_00253
USA300HOU_RS13745	SAOUHSC_02843
USA300HOU_RS05140
USA300HOU_RS00670	SAOUHSC_00087
USA300HOU_RS02990	SAOUHSC_00553
USA300HOU_RS13290	SAOUHSC_02750
USA300HOU_RS07120	SAOUHSC_01399
USA300HOU_RS07620	SAOUHSC_01508
USA300HOU_RS08220	SAOUHSC_01637
USA300HOU_RS11285	SAOUHSC_02326
USA300HOU_RS01180	SAOUHSC_00193
USA300HOU_RS11520	SAOUHSC_02375
USA300HOU_RS00950	SAOUHSC_00145
USA300HOU_RS02420	SAOUHSC_00444
USA300HOU_RS12850	SAOUHSC_02657
USA300HOU_RS04265	SAOUHSC_00811
USA300HOU_RS05510	SAOUHSC_01051
USA300HOU_RS09625
USA300HOU_RS12620	SAOUHSC_02608
USA300HOU_RS02515	SAOUHSC_00463
USA300HOU_RS13145
USA300HOU_RS13455	SAOUHSC_02783
USA300HOU_RS07955	SAOUHSC_01580
USA300HOU_RS07675	SAOUHSC_01519
USA300HOU_RS14125	SAOUHSC_02926
USA300HOU_RS14560	SAOUHSC_03017
USA300HOU_RS06835	SAOUHSC_01338
USA300HOU_RS05210	SAOUHSC_00987
USA300HOU_RS12685	SAOUHSC_02622
USA300HOU_RS14175	SAOUHSC_02936
USA300HOU_RS11610	SAOUHSC_02394
USA300HOU_RS14060	SAOUHSC_02913
USA300HOU_RS00820	SAOUHSC_00118
USA300HOU_RS12565	SAOUHSC_02595
USA300HOU_RS14070	SAOUHSC_02915
USA300HOU_RS03415	SAOUHSC_00633
USA300HOU_RS09465	SAOUHSC_01903
USA300HOU_RS08100	SAOUHSC_01611
USA300HOU_RS13575	SAOUHSC_02808
USA300HOU_RS05965
USA300HOU_RS04840	SAOUHSC_00913
USA300HOU_RS13310	SAOUHSC_02754
USA300HOU_RS01660	SAOUHSC_00292
USA300HOU_RS13785	SAOUHSC_02852
USA300HOU_RS04870	SAOUHSC_00919
USA300HOU_RS12760	SAOUHSC_02638
USA300HOU_RS13135	SAOUHSC_02716
USA300HOU_RS13570	SAOUHSC_02806
USA300HOU_RS08650	SAOUHSC_01730
USA300HOU_RS14280	SAOUHSC_02958
USA300HOU_RS03310
USA300HOU_RS03625	SAOUHSC_00677
USA300HOU_RS14645	SAOUHSC_03035
USA300HOU_RS02245	SAOUHSC_00406
USA300HOU_RS13225	SAOUHSC_02734
USA300HOU_RS13635	SAOUHSC_02821
USA300HOU_RS09610
USA300HOU_RS04845	SAOUHSC_00914
USA300HOU_RS01190	SAOUHSC_00195
USA300HOU_RS07705
USA300HOU_RS14155	SAOUHSC_02932
USA300HOU_RS05835	SAOUHSC_01123
USA300HOU_RS02955
USA300HOU_RS03580	SAOUHSC_00668
USA300HOU_RS07645
USA300HOU_RS03135	SAOUHSC_00587
USA300HOU_RS09125	SAOUHSC_A01754
USA300HOU_RS00190
USA300HOU_RS07925
USA300HOU_RS11025
USA300HOU_RS14585	SAOUHSC_03022
USA300HOU_RS14570	SAOUHSC_03019
USA300HOU_RS05055	SAOUHSC_00956
USA300HOU_RS09320	SAOUHSC_01872
USA300HOU_RS13355	SAOUHSC_02763
USA300HOU_RS03010	SAOUHSC_00557
USA300HOU_RS12080	SAOUHSC_02492
USA300HOU_RS08035	SAOUHSC_01597
USA300HOU_RS03290
USA300HOU_RS07365	SAOUHSC_01454
USA300HOU_RS13490	SAOUHSC_02790
USA300HOU_RS04235	SAOUHSC_00805
USA300HOU_RS06580	SAOUHSC_01284
USA300HOU_RS10405
USA300HOU_RS10895	SAOUHSC_02247
USA300HOU_RS05655	SAOUHSC_01084
USA300HOU_RS05790	SAOUHSC_01113
USA300HOU_RS10610	SAOUHSC_02181
USA300HOU_RS01170	SAOUHSC_00191
USA300HOU_RS11535
USA300HOU_RS14390	SAOUHSC_02984
USA300HOU_RS09060	SAOUHSC_01817
USA300HOU_RS14640	SAOUHSC_03034
USA300HOU_RS01555	SAOUHSC_00272
USA300HOU_RS07170
USA300HOU_RS14305	SAOUHSC_02965
USA300HOU_RS05155
USA300HOU_RS01300	SAOUHSC_00219
USA300HOU_RS04500
USA300HOU_RS14295	SAOUHSC_02963
USA300HOU_RS07115	SAOUHSC_01398
USA300HOU_RS07740	SAOUHSC_01532
USA300HOU_RS07750	SAOUHSC_01535
USA300HOU_RS06985	SAOUHSC_01371
USA300HOU_RS12835	SAOUHSC_02654
USA300HOU_RS08105	SAOUHSC_01612
USA300HOU_RS09560	SAOUHSC_01922
USA300HOU_RS12500	SAOUHSC_02582
USA300HOU_RS03980	SAOUHSC_00748
USA300HOU_RS08995
USA300HOU_RS00490	SAOUHSC_00046
USA300HOU_RS01145	SAOUHSC_00186
USA300HOU_RS00135
USA300HOU_RS06945	SAOUHSC_01363
USA300HOU_RS09805	SAOUHSC_01964
USA300HOU_RS10975	SAOUHSC_02265
USA300HOU_RS05640
USA300HOU_RS05650	SAOUHSC_01082
USA300HOU_RS13810	SAOUHSC_02858
USA300HOU_RS13650	SAOUHSC_02823
USA300HOU_RS04480
USA300HOU_RS08590	SAOUHSC_01717
USA300HOU_RS10455	SAOUHSC_02146
USA300HOU_RS06610	SAOUHSC_01291
USA300HOU_RS10860	SAOUHSC_02239
USA300HOU_RS05435	SAOUHSC_01036
USA300HOU_RS00240
USA300HOU_RS09485	SAOUHSC_01907
USA300HOU_RS12370	SAOUHSC_02555
USA300HOU_RS09205	SAOUHSC_01847
USA300HOU_RS13595	SAOUHSC_02812
USA300HOU_RS14470	SAOUHSC_03000
USA300HOU_RS01975	SAOUHSC_00356
USA300HOU_RS10205	SAOUHSC_02095
USA300HOU_RS05760	SAOUHSC_01107
USA300HOU_RS13405	SAOUHSC_02773
USA300HOU_RS14355	SAOUHSC_02975
USA300HOU_RS13270	SAOUHSC_02744
USA300HOU_RS13410	SAOUHSC_02774
USA300HOU_RS00120	SAOUHSC_00024
USA300HOU_RS07145
USA300HOU_RS07595	SAOUHSC_01502
USA300HOU_RS13540	SAOUHSC_02800
USA300HOU_RS07360	SAOUHSC_01452
USA300HOU_RS05625
USA300HOU_RS08580	SAOUHSC_01715
USA300HOU_RS09160	SAOUHSC_01836
USA300HOU_RS13645	SAOUHSC_A02680
USA300HOU_RS05935	SAOUHSC_01145
USA300HOU_RS10885	SAOUHSC_02245
USA300HOU_RS00735	SAOUHSC_00101
USA300HOU_RS04565	SAOUHSC_00858
USA300HOU_RS11935	SAOUHSC_02462
USA300HOU_RS12450	SAOUHSC_02573
USA300HOU_RS03130	SAOUHSC_00586
USA300HOU_RS01845	SAOUHSC_00330
USA300HOU_RS04365	SAOUHSC_00834
USA300HOU_RS04020	SAOUHSC_00757
USA300HOU_RS13780	SAOUHSC_02851
USA300HOU_RS01130	SAOUHSC_00183
USA300HOU_RS01485	SAOUHSC_00257
USA300HOU_RS00570	SAOUHSC_00065
USA300HOU_RS13975	SAOUHSC_02895
USA300HOU_RS02810	SAOUHSC_00515
USA300HOU_RS05125
USA300HOU_RS04190	SAOUHSC_00796
USA300HOU_RS08635	SAOUHSC_01727
USA300HOU_RS00205
USA300HOU_RS06740	SAOUHSC_01318
USA300HOU_RS08860	SAOUHSC_01777
USA300HOU_RS10635
USA300HOU_RS12340	SAOUHSC_02549
USA300HOU_RS14015	SAOUHSC_02904
USA300HOU_RS05515
USA300HOU_RS01880	SAOUHSC_00336
USA300HOU_RS09055	SAOUHSC_01816
USA300HOU_RS09140	SAOUHSC_01832
USA300HOU_RS09405	SAOUHSC_01890
USA300HOU_RS12410	SAOUHSC_02565
USA300HOU_RS08660
USA300HOU_RS09135	SAOUHSC_01831
USA300HOU_RS05075	SAOUHSC_00960
USA300HOU_RS07575	SAOUHSC_01497
USA300HOU_RS03150	SAOUHSC_00591
USA300HOU_RS05160	SAOUHSC_00976
USA300HOU_RS01385
USA300HOU_RS01805	SAOUHSC_00322
USA300HOU_RS12285	SAOUHSC_02536
USA300HOU_RS09565	SAOUHSC_01923
USA300HOU_RS10275	SAOUHSC_02108
USA300HOU_RS01360	SAOUHSC_00232
USA300HOU_RS02000	SAOUHSC_00360
USA300HOU_RS06095	SAOUHSC_01180
USA300HOU_RS09325	SAOUHSC_01873
USA300HOU_RS03110	SAOUHSC_00582
USA300HOU_RS13980	SAOUHSC_02896
USA300HOU_RS10510	SAOUHSC_02157
USA300HOU_RS03570	SAOUHSC_00666
USA300HOU_RS00780
USA300HOU_RS09670
USA300HOU_RS02145	SAOUHSC_00392
USA300HOU_RS07310	SAOUHSC_01438
USA300HOU_RS10440	SAOUHSC_02143
USA300HOU_RS12915	SAOUHSC_02671
USA300HOU_RS13015	SAOUHSC_02692
USA300HOU_RS10880	SAOUHSC_02244
USA300HOU_RS14480	SAOUHSC_03002
USA300HOU_RS13460	SAOUHSC_02784
USA300HOU_RS05470	SAOUHSC_01043
USA300HOU_RS13465	SAOUHSC_02785
USA300HOU_RS03920	SAOUHSC_00736
USA300HOU_RS03040	SAOUHSC_00564
USA300HOU_RS10605	SAOUHSC_02180
USA300HOU_RS06475	SAOUHSC_01262
USA300HOU_RS10915	SAOUHSC_02251
USA300HOU_RS04415	SAOUHSC_00844
USA300HOU_RS13105	SAOUHSC_02710
USA300HOU_RS14000	SAOUHSC_02900
USA300HOU_RS14020	SAOUHSC_02905
USA300HOU_RS14290	SAOUHSC_02962
USA300HOU_RS07970	SAOUHSC_01584
USA300HOU_RS10545
USA300HOU_RS14250	SAOUHSC_02953
USA300HOU_RS01055	SAOUHSC_00168
USA300HOU_RS13775	SAOUHSC_02850
USA300HOU_RS12380	SAOUHSC_02558
USA300HOU_RS12420
USA300HOU_RS00040	SAOUHSC_00008
USA300HOU_RS01295	SAOUHSC_00218
USA300HOU_RS00680	SAOUHSC_00089
USA300HOU_RS01205	SAOUHSC_00198
USA300HOU_RS02335	SAOUHSC_00426
USA300HOU_RS03905	SAOUHSC_00732
USA300HOU_RS03305
USA300HOU_RS07080
USA300HOU_RS13230	SAOUHSC_02736
USA300HOU_RS02075	SAOUHSC_00376
USA300HOU_RS07050	SAOUHSC_01384
USA300HOU_RS04485
USA300HOU_RS00615	SAOUHSC_00077
USA300HOU_RS02960	SAOUHSC_00547
USA300HOU_RS12505	SAOUHSC_02583
USA300HOU_RS02025	SAOUHSC_00366
USA300HOU_RS11400	SAOUHSC_02352
USA300HOU_RS06750	SAOUHSC_01320
USA300HOU_RS10680
USA300HOU_RS02100	SAOUHSC_00382
USA300HOU_RS04085
USA300HOU_RS00400
USA300HOU_RS13010	SAOUHSC_02691
USA300HOU_RS07100	SAOUHSC_01395
USA300HOU_RS13910	SAOUHSC_02880
USA300HOU_RS04760	SAOUHSC_00897
USA300HOU_RS13985	SAOUHSC_02897
USA300HOU_RS14535	SAOUHSC_03012
USA300HOU_RS07795
USA300HOU_RS00535	SAOUHSC_00056
USA300HOU_RS00675	SAOUHSC_00088
USA300HOU_RS10235	SAOUHSC_02101
USA300HOU_RS07625	SAOUHSC_01510
USA300HOU_RS03330
USA300HOU_RS10615
USA300HOU_RS00540	SAOUHSC_00057
USA300HOU_RS01755	SAOUHSC_00311
USA300HOU_RS05555	SAOUHSC_01063
USA300HOU_RS14090	SAOUHSC_02920
USA300HOU_RS14505
USA300HOU_RS05020	SAOUHSC_00949
USA300HOU_RS05260	SAOUHSC_00998
USA300HOU_RS08960	SAOUHSC_01798
USA300HOU_RS13115	SAOUHSC_02712
USA300HOU_RS02050	SAOUHSC_00371
USA300HOU_RS06930	SAOUHSC_01360
USA300HOU_RS07735	SAOUHSC_01531
USA300HOU_RS14235
USA300HOU_RS01105	SAOUHSC_00178
USA300HOU_RS11230	SAOUHSC_02315
USA300HOU_RS00985	SAOUHSC_00152
USA300HOU_RS13365	SAOUHSC_02765
USA300HOU_RS13475	SAOUHSC_02786
USA300HOU_RS00660	SAOUHSC_00085
USA300HOU_RS02950	SAOUHSC_00545
USA300HOU_RS13960
USA300HOU_RS01425	SAOUHSC_00244
USA300HOU_RS06755	SAOUHSC_01321
USA300HOU_RS03805	SAOUHSC_00713
USA300HOU_RS00050	SAOUHSC_00010
USA300HOU_RS01530	SAOUHSC_00267
USA300HOU_RS09635	SAOUHSC_01936
USA300HOU_RS01470	SAOUHSC_00254
USA300HOU_RS12490	SAOUHSC_A02450
USA300HOU_RS01220	SAOUHSC_00201
USA300HOU_RS04740	SAOUHSC_00893
USA300HOU_RS06810
USA300HOU_RS14690	SAOUHSC_03047
USA300HOU_RS11440	SAOUHSC_02360
USA300HOU_RS13260	SAOUHSC_02742
USA300HOU_RS07040	SAOUHSC_01382
USA300HOU_RS05215	SAOUHSC_00988
USA300HOU_RS10840	SAOUHSC_01576
USA300HOU_RS02985	SAOUHSC_00552
USA300HOU_RS08375	SAOUHSC_01672
USA300HOU_RS14405	SAOUHSC_02987
USA300HOU_RS11955	SAOUHSC_02466
USA300HOU_RS12520
USA300HOU_RS00595	SAOUHSC_00072
USA300HOU_RS14160	SAOUHSC_02933
USA300HOU_RS05755	SAOUHSC_01106
USA300HOU_RS04095	SAOUHSC_00774
USA300HOU_RS10400	SAOUHSC_02135
USA300HOU_RS01600	SAOUHSC_00277
USA300HOU_RS05820	SAOUHSC_01120
USA300HOU_RS05355	SAOUHSC_01019
USA300HOU_RS09605	SAOUHSC_01931
USA300HOU_RS13435	SAOUHSC_02778
USA300HOU_RS13555	SAOUHSC_02803
USA300HOU_RS04775	SAOUHSC_00900
USA300HOU_RS12220	SAOUHSC_02522
USA300HOU_RS14215	SAOUHSC_02945
USA300HOU_RS14495	SAOUHSC_03005
USA300HOU_RS06555	SAOUHSC_01279
USA300HOU_RS08875
USA300HOU_RS08950	SAOUHSC_01796
USA300HOU_RS03550	SAOUHSC_00662
USA300HOU_RS08015	SAOUHSC_01593
USA300HOU_RS12925	SAOUHSC_02674
USA300HOU_RS04790	SAOUHSC_00903
USA300HOU_RS10970	SAOUHSC_02264
USA300HOU_RS03360
USA300HOU_RS01200	SAOUHSC_00197
USA300HOU_RS07025	SAOUHSC_01379
USA300HOU_RS01140	SAOUHSC_00185
USA300HOU_RS02945	SAOUHSC_00544
USA300HOU_RS10685
USA300HOU_RS13880	SAOUHSC_02873
USA300HOU_RS01050	SAOUHSC_00167
USA300HOU_RS13430	SAOUHSC_02777
USA300HOU_RS04125	SAOUHSC_00783
USA300HOU_RS14030	SAOUHSC_02907
USA300HOU_RS00525	SAOUHSC_00054
USA300HOU_RS09545	SAOUHSC_01919
USA300HOU_RS13725	SAOUHSC_02839
USA300HOU_RS01420
USA300HOU_RS07075
USA300HOU_RS00395
USA300HOU_RS04545	SAOUHSC_00853
USA300HOU_RS08795	SAOUHSC_01764
USA300HOU_RS03620	SAOUHSC_00676
USA300HOU_RS13235	SAOUHSC_02737
USA300HOU_RS01175	SAOUHSC_00192
USA300HOU_RS11410	SAOUHSC_02354
USA300HOU_RS03540	SAOUHSC_00661
USA300HOU_RS08570	SAOUHSC_01712
USA300HOU_RS03835	SAOUHSC_00719
USA300HOU_RS05875	SAOUHSC_01131
USA300HOU_RS14540	SAOUHSC_03013
USA300HOU_RS02180	SAOUHSC_00399
USA300HOU_RS12790	SAOUHSC_02645
USA300HOU_RS01910	SAOUHSC_00342
USA300HOU_RS05895	SAOUHSC_01135
USA300HOU_RS01210	SAOUHSC_00199
USA300HOU_RS08810	SAOUHSC_01767
USA300HOU_RS11420
USA300HOU_RS05680	SAOUHSC_01090
USA300HOU_RS08405	SAOUHSC_01679
USA300HOU_RS00700	SAOUHSC_00093
USA300HOU_RS03500	SAOUHSC_00652
USA300HOU_RS01750	SAOUHSC_00310
USA300HOU_RS01645	SAOUHSC_00287
USA300HOU_RS07700	SAOUHSC_01524
USA300HOU_RS12945	SAOUHSC_02678
USA300HOU_RS06355	SAOUHSC_01238
USA300HOU_RS07140	SAOUHSC_01403
USA300HOU_RS04490
USA300HOU_RS09675	SAOUHSC_01947
USA300HOU_RS14425	SAOUHSC_02991
USA300HOU_RS08545
USA300HOU_RS04380	SAOUHSC_00837
USA300HOU_RS05520
USA300HOU_RS11495
USA300HOU_RS14625	SAOUHSC_03031
USA300HOU_RS03125	SAOUHSC_00585
USA300HOU_RS04765	SAOUHSC_00898
USA300HOU_RS14265	SAOUHSC_02956
USA300HOU_RS01900	SAOUHSC_00340
USA300HOU_RS06680	SAOUHSC_01305
USA300HOU_RS04830	SAOUHSC_00911
USA300HOU_RS07015	SAOUHSC_01377
USA300HOU_RS02995	SAOUHSC_00554
USA300HOU_RS04855	SAOUHSC_00916
USA300HOU_RS08020	SAOUHSC_01594
USA300HOU_RS11755	SAOUHSC_02423
USA300HOU_RS03900	SAOUHSC_00731
USA300HOU_RS08380	SAOUHSC_01673
USA300HOU_RS10290	SAOUHSC_02111
USA300HOU_RS00920	SAOUHSC_00138
USA300HOU_RS07580	SAOUHSC_01499
USA300HOU_RS08365	SAOUHSC_01670
USA300HOU_RS13395	SAOUHSC_02771
USA300HOU_RS12015	SAOUHSC_02478
USA300HOU_RS01650	SAOUHSC_00290
USA300HOU_RS05715	SAOUHSC_01098
USA300HOU_RS04385	SAOUHSC_00838
USA300HOU_RS05360	SAOUHSC_01021
USA300HOU_RS01735	SAOUHSC_00307
USA300HOU_RS03725	SAOUHSC_00697
USA300HOU_RS11960	SAOUHSC_02467
USA300HOU_RS01690	SAOUHSC_00298
USA300HOU_RS10875	SAOUHSC_02243
USA300HOU_RS13095	SAOUHSC_02708
USA300HOU_RS01850	SAOUHSC_00331
USA300HOU_RS06775
USA300HOU_RS13815	SAOUHSC_02859
USA300HOU_RS00875	SAOUHSC_00129
USA300HOU_RS07240	SAOUHSC_01423
USA300HOU_RS13130	SAOUHSC_02715
USA300HOU_RS03340
USA300HOU_RS01115	SAOUHSC_00180
USA300HOU_RS02135
USA300HOU_RS10300	SAOUHSC_02113
USA300HOU_RS12325	SAOUHSC_02545
USA300HOU_RS00890	SAOUHSC_00132
USA300HOU_RS14240
USA300HOU_RS06710	SAOUHSC_01312
USA300HOU_RS01780	SAOUHSC_00316
USA300HOU_RS13690	SAOUHSC_02831
USA300HOU_RS09480
USA300HOU_RS00325
USA300HOU_RS06655	SAOUHSC_01300
USA300HOU_RS01950	SAOUHSC_00351
USA300HOU_RS05170	SAOUHSC_00978
USA300HOU_RS05825	SAOUHSC_01121
USA300HOU_RS01835	SAOUHSC_00328
USA300HOU_RS08540	SAOUHSC_01706
USA300HOU_RS05905	SAOUHSC_01137
USA300HOU_RS10595	SAOUHSC_02178
USA300HOU_RS13870	SAOUHSC_02871
USA300HOU_RS14380	SAOUHSC_02982
USA300HOU_RS14385	SAOUHSC_02983
USA300HOU_RS00545	SAOUHSC_00058
USA300HOU_RS07030	SAOUHSC_01380
USA300HOU_RS00365
USA300HOU_RS04820	SAOUHSC_00909
USA300HOU_RS02030	SAOUHSC_00367
USA300HOU_RS12430	SAOUHSC_02569
USA300HOU_RS07680	SAOUHSC_01520
USA300HOU_RS08230	SAOUHSC_01639
USA300HOU_RS07275	SAOUHSC_01431
USA300HOU_RS05450	SAOUHSC_01039
USA300HOU_RS08605	SAOUHSC_01720
USA300HOU_RS03560	SAOUHSC_00664
USA300HOU_RS01700	SAOUHSC_00300
USA300HOU_RS01855	SAOUHSC_00332
USA300HOU_RS08550	SAOUHSC_01708
USA300HOU_RS13200	SAOUHSC_02728
USA300HOU_RS14095
USA300HOU_RS03035	SAOUHSC_00562
USA300HOU_RS00955	SAOUHSC_00146
USA300HOU_RS13245	SAOUHSC_02739
USA300HOU_RS00195
USA300HOU_RS01765	SAOUHSC_00313
USA300HOU_RS08415	SAOUHSC_01681
USA300HOU_RS09130	SAOUHSC_01830
USA300HOU_RS11825
USA300HOU_RS00180
USA300HOU_RS01405	SAOUHSC_00240
USA300HOU_RS02240	SAOUHSC_00405
USA300HOU_RS01030	SAOUHSC_00162
USA300HOU_RS12600	SAOUHSC_02604
USA300HOU_RS00265
USA300HOU_RS06830	SAOUHSC_01337
USA300HOU_RS10280	SAOUHSC_02109
USA300HOU_RS01255	SAOUHSC_00209
USA300HOU_RS03660	SAOUHSC_00684
USA300HOU_RS09340	SAOUHSC_01876
USA300HOU_RS10430	SAOUHSC_02141
USA300HOU_RS12605	SAOUHSC_02605
USA300HOU_RS05120
USA300HOU_RS01770	SAOUHSC_00314
USA300HOU_RS02265	SAOUHSC_00410
USA300HOU_RS10870	SAOUHSC_02241
USA300HOU_RS01265	SAOUHSC_00212
USA300HOU_RS00215
USA300HOU_RS04305	SAOUHSC_00821
USA300HOU_RS14465	SAOUHSC_02999
USA300HOU_RS09310	SAOUHSC_01870
USA300HOU_RS12260	SAOUHSC_02531
USA300HOU_RS00930	SAOUHSC_00141
USA300HOU_RS00145
USA300HOU_RS01260	SAOUHSC_00211
USA300HOU_RS08525	SAOUHSC_01703
USA300HOU_RS00330
USA300HOU_RS13340	SAOUHSC_02760
USA300HOU_RS04410	SAOUHSC_00843
USA300HOU_RS03600	SAOUHSC_00672
USA300HOU_RS06745	SAOUHSC_01319
USA300HOU_RS10210	SAOUHSC_02096
USA300HOU_RS00150
USA300HOU_RS07180	SAOUHSC_01411
USA300HOU_RS04495
USA300HOU_RS04610	SAOUHSC_00867
USA300HOU_RS13180	SAOUHSC_02724
USA300HOU_RS13535	SAOUHSC_02799
USA300HOU_RS08850	SAOUHSC_01775
USA300HOU_RS02805	SAOUHSC_00514
USA300HOU_RS13215	SAOUHSC_02732
USA300HOU_RS03690	SAOUHSC_00690
USA300HOU_RS00730	SAOUHSC_00100
USA300HOU_RS14010	SAOUHSC_02902
USA300HOU_RS01450	SAOUHSC_00249
USA300HOU_RS03840	SAOUHSC_00720
USA300HOU_RS01245	SAOUHSC_00206
USA300HOU_RS14055	SAOUHSC_02912
USA300HOU_RS01315	SAOUHSC_00222
USA300HOU_RS12310	SAOUHSC_02542
USA300HOU_RS01730	SAOUHSC_00306
USA300HOU_RS01280	SAOUHSC_00215
USA300HOU_RS06240
USA300HOU_RS00555	SAOUHSC_00061
USA300HOU_RS01460	SAOUHSC_00251
USA300HOU_RS08080	SAOUHSC_01606
USA300HOU_RS05870	SAOUHSC_01130
USA300HOU_RS00505	SAOUHSC_00050
USA300HOU_RS01870	SAOUHSC_00335
USA300HOU_RS11260	SAOUHSC_02321
USA300HOU_RS14500	SAOUHSC_03006
USA300HOU_RS13120	SAOUHSC_02713
USA300HOU_RS14135	SAOUHSC_02928
USA300HOU_RS01070	SAOUHSC_00171
USA300HOU_RS01585
USA300HOU_RS01080	SAOUHSC_00173
USA300HOU_RS12345	SAOUHSC_02550
USA300HOU_RS14410	SAOUHSC_02988
USA300HOU_RS02005	SAOUHSC_00362
USA300HOU_RS02110	SAOUHSC_00384
USA300HOU_RS12780	SAOUHSC_02643
USA300HOU_RS03355
USA300HOU_RS09045	SAOUHSC_01814
USA300HOU_RS00600	SAOUHSC_00074
USA300HOU_RS12575	SAOUHSC_02597
USA300HOU_RS08535	SAOUHSC_01705
USA300HOU_RS02185	SAOUHSC_00400
USA300HOU_RS01155	SAOUHSC_00188
USA300HOU_RS11505	SAOUHSC_02372
USA300HOU_RS13295	SAOUHSC_02751
USA300HOU_RS00225
USA300HOU_RS00785	SAOUHSC_00111
USA300HOU_RS10525	SAOUHSC_02161
USA300HOU_RS12460	SAOUHSC_02575
USA300HOU_RS13920	SAOUHSC_02882
USA300HOU_RS00690	SAOUHSC_00091
USA300HOU_RS00965	SAOUHSC_00148
USA300HOU_RS03935	SAOUHSC_00739
USA300HOU_RS12680	SAOUHSC_02621
USA300HOU_RS03595	SAOUHSC_00671
USA300HOU_RS03320
USA300HOU_RS12435	SAOUHSC_02570
USA300HOU_RS12585	SAOUHSC_02600
USA300HOU_RS07020	SAOUHSC_01378
USA300HOU_RS13185	SAOUHSC_02725
USA300HOU_RS12665	SAOUHSC_02618
USA300HOU_RS03605	SAOUHSC_00673
USA300HOU_RS05145
USA300HOU_RS02210	SAOUHSC_00402
USA300HOU_RS09385	SAOUHSC_01886
USA300HOU_RS03220	SAOUHSC_00609
USA300HOU_RS06690	SAOUHSC_01307
USA300HOU_RS09475	SAOUHSC_01905
USA300HOU_RS00315
USA300HOU_RS01890	SAOUHSC_00338
USA300HOU_RS05775	SAOUHSC_01110
USA300HOU_RS10265	SAOUHSC_02106
USA300HOU_RS13795	SAOUHSC_02855
USA300HOU_RS02965	SAOUHSC_00548
USA300HOU_RS06790	SAOUHSC_01328
USA300HOU_RS04435
USA300HOU_RS04310	SAOUHSC_00822
USA300HOU_RS09315	SAOUHSC_01871
USA300HOU_RS12305	SAOUHSC_02541
USA300HOU_RS04865	SAOUHSC_00918
USA300HOU_RS01430	SAOUHSC_00245
USA300HOU_RS01455	SAOUHSC_00250
USA300HOU_RS04780	SAOUHSC_00901
USA300HOU_RS01410	SAOUHSC_00241
USA300HOU_RS01595
USA300HOU_RS01800	SAOUHSC_00320
USA300HOU_RS00590	SAOUHSC_00071
USA300HOU_RS01560
USA300HOU_RS07760	SAOUHSC_01537
USA300HOU_RS03345
USA300HOU_RS03505	SAOUHSC_00653
USA300HOU_RS11750	SAOUHSC_02422
USA300HOU_RS07060	SAOUHSC_01386
USA300HOU_RS10530	SAOUHSC_02163
USA300HOU_RS04445
USA300HOU_RS01195	SAOUHSC_00196
USA300HOU_RS01665	SAOUHSC_00293
USA300HOU_RS00485	SAOUHSC_00045
USA300HOU_RS01785	SAOUHSC_00317
USA300HOU_RS01150	SAOUHSC_00187
USA300HOU_RS11950	SAOUHSC_02465
USA300HOU_RS14285	SAOUHSC_02961
USA300HOU_RS00665	SAOUHSC_00086
USA300HOU_RS00810	SAOUHSC_00116
USA300HOU_RS02150	SAOUHSC_00393
USA300HOU_RS14255	SAOUHSC_02954
USA300HOU_RS02155	SAOUHSC_00394
USA300HOU_RS03685	SAOUHSC_00689
USA300HOU_RS05610	SAOUHSC_01074
USA300HOU_RS00480	SAOUHSC_00044
USA300HOU_RS03205	SAOUHSC_00606
USA300HOU_RS12785	SAOUHSC_02644
USA300HOU_RS00235
USA300HOU_RS00750	SAOUHSC_00104
USA300HOU_RS03200	SAOUHSC_00605
USA300HOU_RS09595	SAOUHSC_01929
USA300HOU_RS01575
USA300HOU_RS10670
USA300HOU_RS02140	SAOUHSC_00391
USA300HOU_RS00755	SAOUHSC_00105
USA300HOU_RS03105	SAOUHSC_00581
USA300HOU_RS02230
USA300HOU_RS13735	SAOUHSC_02841
USA300HOU_RS01775	SAOUHSC_00315
USA300HOU_RS05710	SAOUHSC_01097
USA300HOU_RS03930	SAOUHSC_00738
USA300HOU_RS03100	SAOUHSC_00580
USA300HOU_RS05800	SAOUHSC_01115
USA300HOU_RS03145	SAOUHSC_00589
USA300HOU_RS04510	SAOUHSC_00846
USA300HOU_RS12265	SAOUHSC_02532
USA300HOU_RS05560	SAOUHSC_01064
USA300HOU_RS10725
USA300HOU_RS03975	SAOUHSC_00747
USA300HOU_RS10625
USA300HOU_RS13530
USA300HOU_RS08920	SAOUHSC_01789
USA300HOU_RS12385	SAOUHSC_02559
USA300HOU_RS05690	SAOUHSC_01092
USA300HOU_RS06200	SAOUHSC_01203
USA300HOU_RS07065	SAOUHSC_01387
USA300HOU_RS12335	SAOUHSC_02547
USA300HOU_RS04455
USA300HOU_RS13175	SAOUHSC_02723
USA300HOU_RS01215	SAOUHSC_00200
USA300HOU_RS08975
USA300HOU_RS03315
USA300HOU_RS13995	SAOUHSC_02899
USA300HOU_RS03350
USA300HOU_RS01065	SAOUHSC_00170
USA300HOU_RS12580	SAOUHSC_02599
USA300HOU_RS03520	SAOUHSC_00656
USA300HOU_RS05240	SAOUHSC_00994
USA300HOU_RS01830	SAOUHSC_00327
USA300HOU_RS08235	SAOUHSC_01640
USA300HOU_RS13990	SAOUHSC_02898
USA300HOU_RS00685	SAOUHSC_00090
USA300HOU_RS13190	SAOUHSC_02726
USA300HOU_RS00640	SAOUHSC_00082
USA300HOU_RS05810	SAOUHSC_01119
USA300HOU_RS03120	SAOUHSC_00584
USA300HOU_RS06060	SAOUHSC_01173
USA300HOU_RS01970	SAOUHSC_00355
USA300HOU_RS00125	SAOUHSC_00025
USA300HOU_RS01125	SAOUHSC_00182
USA300HOU_RS00970	SAOUHSC_00149
USA300HOU_RS01040	SAOUHSC_00164
USA300HOU_RS02890	SAOUHSC_00532
USA300HOU_RS05960
USA300HOU_RS14230	SAOUHSC_02949
[truncated: 845 more rows]
